# Supplementary material for: Short and sweet: an analysis of the length of parasite species names
Source: Syst Parasitol. 2022 Aug 3;99(6):699–706. doi: 10.1007/s11230-022-10058-0 (PMC9548468; doi:10.1007/s11230-022-10058-0)
Supplement: Supplementary file 1 — Supplementary file1 (XLSX 282 kb) [file 11230_2022_10058_MOESM1_ESM.xlsx]

## Sheet: Sheet1
Species name	Name of genus	Name of species	Genus name length	Species name length	Higher taxon	Host taxon	Country where found	Year	Authors	Journal
Halipegus eschi	Halipegus	eschi	9	5	Trematode	Amphibian	Costa Rica	2000	Zelmer, Brooks	Journal of Parasitology
Chimaerula bonai	Chimaerula	bonai	10	5	Cestode	Bird	Paraguay	2000	Georgiev, Vaucher	Folia Parasitologica
Diplobulbus brayi	Diplobulbus	brayi	11	5	Trematode	Fish	Australia	2000	Aken'Ova, Cribb	Systematic Parasitology
Neopolystoma liewi	Neopolystoma	liewi	12	5	Monogenean	Reptile	Malaysia	2000	du Preez, Lim	Folia Parasitologica
Carolinensis tuffi	Carolinensis	tuffi	12	5	Nematode	Mammal	United States	2000	Durette-Desset, Santo III	Comparative Parasitology
Paranaella luquei	Paranaella	luquei	10	6	Monogenean	Fish	Brazil	2000	Kohn, Baptista-Farias, Cohen	Folia Parasitologica
Heliocotyle ewingi	Heliocotyle	ewingi	11	6	Monogenean	Fish	Australia	2000	Chisholm, Whittington	Folia Parasitologica
Echinostoma friedi	Echinostoma	friedi	11	6	Trematode	Mammal	Spain	2000	Toledo, Munoz-Antoli, Esteban	Systematic Parasitology
Acanthotrema armata	Acanthotrema	armata	12	6	Trematode	Bird	Spain	2000	Lafuente, Roca, Carbonell	Systematic Parasitology
Machidatrema leonae	Machidatrema	leonae	12	6	Trematode	Fish	Australia	2000	Bray, Cribb	Systematic Parasitology
Polylekithum percai	Polylekithum	percai	12	6	Trematode	Fish	Argentina	2000	Ostrowski de Nunez, Brugni, Viozzi	Systematic Parasitology
Madathamugadia hiepei	Madathamugadia	hiepei	14	6	Nematode	Reptile	South Africa	2000	Hering-Hagenbeck, Boomker, Petit, Killick-Kendrick, Bain	Systematic Parasitology
Duplicibothrium cairae	Duplicibothrium	cairae	15	6	Cestode	Fish	Mexico	2000	Ruhnke, Curran, Holbert	Systematic Parasitology
Duplicibothrium paulum	Duplicibothrium	paulum	15	6	Cestode	Fish	Mexico	2000	Ruhnke, Curran, Holbert	Systematic Parasitology
Langeronia burseyi	Langeronia	burseyi	10	7	Trematode	Amphibian	United States	2000	Dailey, Goldberg	Comparative Parasitology
Huffmanela paronai	Huffmanela	paronai	10	7	Nematode	Fish	Italy	2000	Moravec, Garibaldi	Folia Parasitologica
Polyclithrum alberti	Polyclithrum	alberti	12	7	Monogenean	Fish	Australia	2000	Ernst, Whittington, Jones	Systematic Parasitology
Polyclithrum boegeri	Polyclithrum	boegeri	12	7	Monogenean	Fish	Brazil	2000	Ernst, Whittington, Jones	Systematic Parasitology
Tylocephalum brooksi	Tylocephalum	brooksi	12	7	Cestode	Fish	Venezuela	2000	Ivanov, Campbell	Journal of Parasitology
Heterocotyle capapei	Heterocotyle	capapei	12	7	Monogenean	Fish	Tunisia	2000	Neifar, Euzet, Ben Hassine	Systematic Parasitology
Gyrodactylus milleri	Gyrodactylus	milleri	12	7	Monogenean	Fish	Venezuela	2000	Harris, Cable	Systematic Parasitology
Gyrodactylus samirae	Gyrodactylus	samirae	12	7	Monogenean	Fish	Brazil	2000	Popazoglo, Boeger	Folia Parasitologica
Steganoderma szidati	Steganoderma	szidati	12	7	Trematode	Fish	Argentina	2000	Viozzi, Flores, Ostrowski de Nunez	Systematic Parasitology
Dasyrhynchus thomasi	Dasyrhynchus	thomasi	12	7	Cestode	Fish	Indonesia	2000	Palm	Folia Parasitologica
Popovastrongylus pluteus	Popovastrongylus	pluteus	16	7	Nematode	Mammal	Australia	2000	Smales	Comparative Parasitology
Paranoplocephala serrata	Paranoplocephala	serrata	16	7	Cestode	Mammal	Russia	2000	Haukisalmi, Henttonen	Systematic Parasitology
Wardium canarisi	Wardium	canarisi	7	8	Cestode	Bird	United States	2000	Kinsella, Deblock	Systematic Parasitology
Thaparia bourgati	Thaparia	bourgati	8	8	Nematode	Reptile	Spain	2000	Bouamer, Morand	Comparative Parasitology
Hedruris hanleyae	Hedruris	hanleyae	8	8	Nematode	Reptile	Cook Islands	2000	Bursey, Goldberg	Journal of Parasitology
Tetrameres aspicula	Tetrameres	aspicula	10	8	Nematode	Bird	Argentina	2000	Digiani,	Systematic Parasitology
Falcaustra kutcheri	Falcaustra	kutcheri	10	8	Nematode	Reptile	Indonesia	2000	Bursey, Platt, Rainwater	Journal of Parasitology
Huffmanela mexicana	Huffmanela	mexicana	10	8	Nematode	Fish	Mexico	2000	Moravec, Fajer-Avila	Journal of Parasitology
Rhabdochona mexicana	Rhabdochona	mexicana	11	8	Nematode	Fish	Mexico	2000	Caspeta-Mandujano, Moravec, Salgado-Maldonado	Folia Parasitologica
Trichinella murrelli	Trichinella	murrelli	11	8	Nematode	Mammal	United States	2000	Pozio, La Rosa	Journal of Parasitology
Paraquimperia africana	Paraquimperia	africana	13	8	Nematode	Fish	South Africa	2000	Moravec, Boomker, Taraschewski	Journal of Parasitology
Sprostoniella lamothei	Sprostoniella	lamothei	13	8	Monogenean	Fish	Mexico	2000	Pérez-Ponce de Leon, Mendoza-Garfias	Journal of Parasitology
Brachycoelium longleyi	Brachycoelium	longleyi	13	8	Trematode	Amphibian	United States	2000	Moravec, Huffman	Folia Parasitologica
Trifoliovarium draconis	Trifoliovarium	draconis	14	8	Trematode	Fish	Australia	2000	Bray, Cribb	Systematic Parasitology
Strelkovimermis amphidis	Strelkovimermis	amphidis	15	8	Nematode	Invertebrate	United States	2000	Johnson, Kleve	Journal of Parasitology
Amphibiocapillaria texensis	Amphibiocapillaria	texensis	18	8	Nematode	Amphibian	United States	2000	Moravec, Huffman	Folia Parasitologica
Swingleus ancistrus	Swingleus	ancistrus	9	9	Monogenean	Fish	United States	2000	Billeter, Klink, Maugel	Journal of Parasitology
Lepidapedon caribbaei	Lepidapedon	caribbaei	11	9	Trematode	Fish	United States	2000	Blend, Dronen, Armstrong	Systematic Parasitology
Spinitectus mexicanus	Spinitectus	mexicanus	11	9	Nematode	Fish	Mexico	2000	Caspeta-Mandujano, Moravec, Salgado-Maldonado	Journal of Parasitology
Helminthoxys abrocomae	Helminthoxys	abrocomae	12	9	Nematode	Mammal	Bolivia	2000	Hugot, Gardner	Systematic Parasitology
Microphallus kinsellae	Microphallus	kinsellae	12	9	Trematode	Bird	Belize	2000	Canaris, Deblock	Systematic Parasitology
Gyrodactylus poeciliae	Gyrodactylus	poeciliae	12	9	Monogenean	Fish	Venezuela	2000	Harris, Cable	Systematic Parasitology
Nomimoscolex suspectus	Nomimoscolex	suspectus	12	9	Cestode	Fish	Brazil	2000	Zehnder, de Chambrier, Vaucher, Mariaux	Systematic Parasitology
Procamallanus gobiomori	Procamallanus	gobiomori	13	9	Nematode	Fish	Mexico	2000	Moravec, Salgado-Maldonado, Caspeta-Mandujano	Journal of Parasitology
Procamallanus mexicanus	Procamallanus	mexicanus	13	9	Nematode	Fish	Mexico	2000	Moravec, Salgado-Maldonado, Caspeta-Mandujano	Journal of Parasitology
Dendronucleata americana	Dendronucleata	americana	14	9	Acanthocephalan	Amphibian	United States	2000	Moravec, Huffman	Folia Parasitologica
Cruznema campestris	Cruznema	campestris	8	10	Nematode	Invertebrate	Argentina	2000	Reboredo, Camino	Journal of Parasitology
Aponurus chelebesoi	Aponurus	chelebesoi	8	10	Trematode	Fish	New Caledonia	2000	Bray, Cribb	Systematic Parasitology
Lepidapedon nezumiatis	Lepidapedon	nezumiatis	11	10	Trematode	Fish	United States	2000	Blend, Dronen, Armstrong	Systematic Parasitology
Lepidapedon zaniophori	Lepidapedon	zaniophori	11	10	Trematode	Fish	United States	2000	Blend, Dronen, Armstrong	Systematic Parasitology
Petalocotyle adenometra	Petalocotyle	adenometra	12	10	Trematode	Fish	Australia	2000	Hall, Cribb	Systematic Parasitology
Amapacanthus amazonicus	Amapacanthus	amazonicus	12	10	Acanthocephalan	Fish	Brazil	2000	Salgado-Maldonado, Santos	Systematic Parasitology
Durettechina beveridgei	Durettechina	beveridgei	12	10	Nematode	Mammal	Australia	2000	Smales	Systematic Parasitology
Polyclithrum corallense	Polyclithrum	corallense	12	10	Monogenean	Fish	Australia	2000	Ernst, Whittington, Jones	Systematic Parasitology
Litomosoides oxymycteri	Litomosoides	oxymycteri	12	10	Nematode	Mammal	Argentina	2000	Notarnicola, Bain, Navone	Journal of Parasitology
Sobolevitaenia japonensis	Sobolevitaenia	japonensis	14	10	Cestode	Bird	Japan	2000	Kugi	Parasitology International
Zebrasomatrema pichelinae	Zebrasomatrema	pichelinae	14	10	Trematode	Fish	Australia	2000	Bray, Chambers	Systematic Parasitology
Pseudocapillaria ophisterni	Pseudocapillaria	ophisterni	16	10	Nematode	Fish	Mexico	2000	Moravec, Salgado-Maldonado, Jimenez-Garcia	Parasitology Research
Paramaritremopsis solielangi	Paramaritremopsis	solielangi	17	10	Trematode	Bird	Belize	2000	Canaris, Deblock	Systematic Parasitology
Ditrachybothridium piliformis	Ditrachybothridium	piliformis	18	10	Cestode	Fish	Vanuatu	2000	Faliex, Tyler, Euzet	Journal of Parasitology
Lepidapedon desotoensis	Lepidapedon	desotoensis	11	11	Trematode	Fish	United States	2000	Blend, Dronen, Armstrong	Systematic Parasitology
Lepidotrema kuwaitensis	Lepidotrema	kuwaitensis	11	11	Monogenean	Fish	Kuwait	2000	Kritsky, Jimenez-Ruiz, Sey	Comparative Parasitology
Litomosoides bonaerensis	Litomosoides	bonaerensis	12	11	Nematode	Mammal	Argentina	2000	Notarnicola, Bain, Navone	Journal of Parasitology
Neopolystoma elizabethae	Neopolystoma	elizabethae	12	11	Monogenean	Reptile	United States	2000	Platt	Journal of Parasitology
Allocreadium patagonicum	Allocreadium	patagonicum	12	11	Trematode	Fish	Argentina	2000	Shimazu, Urawa, Coria	Folia Parasitologica
Lamellodiscus furcillatus	Lamellodiscus	furcillatus	13	11	Monogenean	Fish	Kuwait	2000	Kritsky, Jimenez-Ruiz, Sey	Comparative Parasitology
Procamallanus jaliscensis	Procamallanus	jaliscensis	13	11	Nematode	Fish	Mexico	2000	Moravec, Salgado-Maldonado, Caspeta-Mandujano	Journal of Parasitology
Thaumatocotyle tunisiensis	Thaumatocotyle	tunisiensis	14	11	Monogenean	Fish	Tunisia	2000	Neifar, Euzet, Ben Hassine	Systematic Parasitology
Neoheterocotyle darwinensis	Neoheterocotyle	darwinensis	15	11	Monogenean	Fish	Australia	2000	Chisholm, Whittington	Systematic Parasitology
Prochristianella spinulifera	Prochristianella	spinulifera	16	11	Cestode	Fish	Australia	2000	Beveridge, Jones	Systematic Parasitology
Parasitorhabditis platidontus	Parasitorhabditis	platidontus	17	11	Nematode	Invertebrate	Argentina	2000	Reboredo, Camino	Journal of Parasitology
Protolamellodiscus senilobatus	Protolamellodiscus	senilobatus	18	11	Monogenean	Fish	Kuwait	2000	Kritsky, Jimenez-Ruiz, Sey	Comparative Parasitology
Thaparia carlosfeliui	Thaparia	carlosfeliui	8	12	Nematode	Reptile	Spain	2000	Bouamer, Morand	Comparative Parasitology
Boreascotia megavesicula	Boreascotia	megavesicula	11	12	Trematode	Fish	Sub-Antarctic	2000	Bray, Zdzitowiecki	Systematic Parasitology
Lepidapedon mexicanensis	Lepidapedon	mexicanensis	11	12	Trematode	Fish	United States	2000	Blend, Dronen, Armstrong	Systematic Parasitology
Pallisentis vietnamensis	Pallisentis	vietnamensis	11	12	Acanthocephalan	Fish	Vietnam	2000	Amin, Heckmann, Van Ha, Van Luc, Doanh	Comparative Parasitology
Gyrodactylus anisopharynx	Gyrodactylus	anisopharynx	12	12	Monogenean	Fish	Brazil	2000	Popazoglo, Boeger	Folia Parasitologica
Popovastrongylus tasmaniensis	Popovastrongylus	tasmaniensis	16	12	Nematode	Mammal	Australia	2000	Smales	Comparative Parasitology
Pterygodermatites senegalensis	Pterygodermatites	senegalensis	17	12	Nematode	Mammal	Senegal	2000	Diouf, Bâ, Marchand	Journal of Parasitology
Wardium paucispinosum	Wardium	paucispinosum	7	13	Cestode	Bird	Argentina	2000	Labriola, Suriano	Folia Parasitologica
Angiostoma onychodactyla	Angiostoma	onychodactyla	10	13	Nematode	Amphibian	Japan	2000	Bursey, Goldberg	Comparative Parasitology
Lepidapedon longivesicula	Lepidapedon	longivesicula	11	13	Trematode	Fish	United States	2000	Blend, Dronen, Armstrong	Systematic Parasitology
Petalocotyle diverticulata	Petalocotyle	diverticulata	12	13	Trematode	Fish	Australia	2000	Hall, Cribb	Systematic Parasitology
Pseudorhabdosynochus sulamericanus	Pseudorhabdosynochus	sulamericanus	20	13	Monogenean	Fish	Brazil	2000	Santos, Buchmann, Gibson	Systematic Parasitology
Confluaria pseudofurcifera	Confluaria	pseudofurcifera	10	15	Cestode	Bird	Switzerland	2000	Vasileva, Georgiev, Genov	Systematic Parasitology
Acanthobothrium dasi	Acanthobothrium	dasi	15	4	Cestode	Fish	Mexico	2001	Ghoshroy, Caira	Journal of Parasitology
Acanthobothrium royi	Acanthobothrium	royi	15	4	Cestode	Fish	Mexico	2001	Caira, Burge	Comparative Parasitology
Falcaustra lowei	Falcaustra	lowei	10	5	Nematode	Amphibian	Mexico	2001	Bursey, Goldberg	Journal of Parasitology
Anindobothrium lisae	Anindobothrium	lisae	14	5	Cestode	Fish	Brazil	2001	Marques, Brooks, Lasso	Journal of Parasitology
Healyum pulvis	Healyum	pulvis	7	6	Cestode	Fish	Mexico	2001	Jensen	Journal of Parasitology
Haemonchus horaki	Haemonchus	horaki	10	6	Nematode	Mammal	South Africa	2001	Lichtenfels, Pilitt, Gibbons, Boomker	Journal of Parasitology
Brachylaima cribbi	Brachylaima	cribbi	11	6	Trematode	Mammal	Australia	2001	Butcher, Grove	Systematic Parasitology
Nadejdolepis bealli	Nadejdolepis	bealli	12	6	Cestode	Bird	United States	2001	Deblock, Canaris	Systematic Parasitology
Parvirostrum linusi	Parvirostrum	linusi	12	6	Cestode	Bird	Paraguay	2001	Georgiev, Vaucher	Systematic Parasitology
Nadejdolepis smithi	Nadejdolepis	smithi	12	6	Cestode	Bird	Australia	2001	Deblock, Canaris	Systematic Parasitology
Lecithophyllum kitrii	Lecithophyllum	kitrii	14	6	Trematode	Fish	Australia	2001	Bray, Cribb	Systematic Parasitology
Acanthobothrium rajivi	Acanthobothrium	rajivi	15	6	Cestode	Fish	Mexico	2001	Ghoshroy, Caira	Journal of Parasitology
Probothriocephalus alaini	Probothriocephalus	alaini	18	6	Cestode	Fish	NE Atlantic	2001	Scholz, Bray	Systematic Parasitology
Koseiria huxleyi	Koseiria	huxleyi	8	7	Trematode	Fish	Australia	2001	Bray, Cribb	Systematic Parasitology
Metadena phoceae	Metadena	phoceae	8	7	Trematode	Fish	France	2001	Bartoli, Gibson	Systematic Parasitology
Vexillata liomyos	Vexillata	liomyos	9	7	Nematode	Mammal	Mexico	2001	Falcon-Ordaz, Gardner, Pérez-Ponce de Leon	Journal of Parasitology
Bartolius pierrei	Bartolius	pierrei	9	7	Trematode	Bird	Argentina	2001	Cremonte	Systematic Parasitology
Haliotrema abaddon	Haliotrema	abaddon	10	7	Monogenean	Fish	Australia	2001	Kritsky, Stephens	Journal of Parasitology
Spinitectus osorioi	Spinitectus	osorioi	11	7	Nematode	Fish	Mexico	2001	Choudhury, Pérez-Ponce de Leon	Journal of Parasitology
Litobothrium janovyi	Litobothrium	janovyi	12	7	Cestode	Fish	Mexico	2001	Olson, Caira	Systematic Parasitology
Litobothrium nickoli	Litobothrium	nickoli	12	7	Cestode	Fish	Mexico	2001	Olson, Caira	Systematic Parasitology
Rhabdosynochus hargisi	Rhabdosynochus	hargisi	14	7	Monogenean	Fish	Brazil	2001	Kritsky, Boeger, Robaldo	Comparative Parasitology
Rhabdosynochus hudsoni	Rhabdosynochus	hudsoni	14	7	Monogenean	Fish	Brazil	2001	Kritsky, Boeger, Robaldo	Comparative Parasitology
Lecithocladium invasor	Lecithocladium	invasor	14	7	Trematode	Fish	Australia	2001	Chambers, Carlisle, Dove, Cribb	Parasitology Research
Acanthobothrium dollyae	Acanthobothrium	dollyae	15	7	Cestode	Fish	Mexico	2001	Caira, Burge	Comparative Parasitology
Dendromonocotyle colorni	Dendromonocotyle	colorni	16	7	Monogenean	Fish	Israel	2001	Chisholm, Whittington, Kearn	Folia Parasitologica
Euzetia occultum	Euzetia	occultum	7	8	Monogenean	Fish	Australia	2001	Chisholm, Whittington	Systematic Parasitology
Molinema barbarae	Molinema	barbarae	8	8	Nematode	Mammal	Venezuela	2001	Guerrero, Bain	Systematic Parasitology
Grillotia borealis	Grillotia	borealis	9	8	Cestode	Fish	Bering Sea	2001	Keeney, Campbell	Folia Parasitologica
Mehdiella petterae	Mehdiella	petterae	9	8	Nematode	Reptile	Spain	2001	Bouamer, Morand, Bourgat	Folia Parasitologica
Spinoxyuris annulata	Spinoxyuris	annulata	11	8	Nematode	Fish	French Guiana	2001	Moravec, Thatcher	Folia Parasitologica
Paraspirura bettinae	Paraspirura	bettinae	11	8	Nematode	Reptile	South Africa	2001	Hering-Hagenbeck, Boomker, Bain	Journal of Parasitology
Neolebouria lineatus	Neolebouria	lineatus	11	8	Trematode	Fish	Australia	2001	Aken'Ova, Cribb	Systematic Parasitology
Nadejdolepis burgessi	Nadejdolepis	burgessi	12	8	Cestode	Bird	Australia	2001	Deblock, Canaris	Systematic Parasitology
Buckarootrema goodmani	Buckarootrema	goodmani	13	8	Trematode	Reptile	Australia	2001	Platt, Brooks	Journal of Parasitology
Massaliatrema misgurni	Massaliatrema	misgurni	13	8	Trematode	Mammal	China	2001	Ohyama, Okino, Ushirogawa	Parasitology International
Sciadicleithrum bicuense	Sciadicleithrum	bicuense	15	8	Monogenean	Fish	Nicaragua	2001	Vidal-Martinez, Scholz, Aguirre-Macedo	Comparative Parasitology
Acanthobothrium bullardi	Acanthobothrium	bullardi	15	8	Cestode	Fish	Mexico	2001	Ghoshroy, Caira	Journal of Parasitology
Macrobothridium euterpes	Macrobothridium	euterpes	15	8	Cestode	Fish	Tunisia	2001	Neifar, Tyler, Euzet	Journal of Parasitology
Acanthobothrium soberoni	Acanthobothrium	soberoni	15	8	Cestode	Fish	Mexico	2001	Ghoshroy, Caira	Journal of Parasitology
Paranoplocephala fellmani	Paranoplocephala	fellmani	16	8	Cestode	Mammal	Norway	2001	Haukisalmi, Henttonen	Systematic Parasitology
Heteronchocotyle gymnurae	Heteronchocotyle	gymnurae	16	8	Monogenean	Fish	Tunisia	2001	Neifar, Euzet, Ben Hassine	Comparative Parasitology
Quadcuspibothrium francisi	Quadcuspibothrium	francisi	17	8	Cestode	Fish	Mexico	2001	Jensen	Journal of Parasitology
Molinema nattereri	Molinema	nattereri	8	9	Nematode	Mammal	Brazil	2001	Guerrero, Bain	Systematic Parasitology
Grillotia australis	Grillotia	australis	9	9	Cestode	Fish	Australia	2001	Beveridge, Campbell	Systematic Parasitology
Nadejdolepis kinsellai	Nadejdolepis	kinsellai	12	9	Cestode	Bird	Australia	2001	Deblock, Canaris	Systematic Parasitology
Philometroides africanus	Philometroides	africanus	14	9	Nematode	Fish	Botswana	2001	Moravec, Van As	Folia Parasitologica
Pseudascarophis genypteri	Pseudascarophis	genypteri	15	9	Nematode	Fish	Chile	2001	Munoz, George-Nascimento	Journal of Parasitology
Macrobothridium syrtensis	Macrobothridium	syrtensis	15	9	Cestode	Fish	Tunisia	2001	Neifar, Tyler, Euzet	Journal of Parasitology
Physalopteroides arnoensis	Physalopteroides	arnoensis	16	9	Nematode	Reptile	Marshall Islands	2001	Bursey, Goldberg	Journal of Parasitology
Neoechinorhynchus didelphis	Neoechinorhynchus	didelphis	17	9	Acanthocephalan	Fish	United States	2001	Amin	Comparative Parasitology
Neoechinorhynchus iraqensis	Neoechinorhynchus	iraqensis	17	9	Acanthocephalan	Fish	Iraq	2001	Amin, Al-Sady, Mhaisen, Bassat	Comparative Parasitology
Healyum harenamica	Healyum	harenamica	7	10	Cestode	Fish	Mexico	2001	Jensen	Journal of Parasitology
Molinema algardneri	Molinema	algardneri	8	10	Nematode	Mammal	Venezuela	2001	Guerrero, Bain	Systematic Parasitology
Rhabdias ambystomae	Rhabdias	ambystomae	8	10	Nematode	Amphibian	United States	2001	Kuzmin, Tkach, Snyder	Comparative Parasitology
Aberrapex senticosus	Aberrapex	senticosus	9	10	Cestode	Fish	Mexico	2001	Jensen	Journal of Parasitology
Tormopsolus attenuatus	Tormopsolus	attenuatus	11	10	Trematode	Fish	Australia	2001	Bray, Cribb	Systematic Parasitology
Monticellia ophisterni	Monticellia	ophisterni	11	10	Cestode	Fish	Mexico	2001	Scholz, de Chambrier, Salgado-Maldonado	Journal of Parasitology
Rhabdochona xiphophori	Rhabdochona	xiphophori	11	10	Nematode	Fish	Mexico	2001	Caspeta-Mandujano, Moravec, Salgado-Maldonado	Journal of Parasitology
Paraberrapex manifestus	Paraberrapex	manifestus	12	10	Cestode	Fish	Mexico	2001	Jensen	Journal of Parasitology
Echinobothrium chisholmae	Echinobothrium	chisholmae	14	10	Cestode	Fish	Australia	2001	Jones, Beveridge	Systematic Parasitology
Anindobothrium guariticus	Anindobothrium	guariticus	14	10	Cestode	Fish	Venezuela	2001	Marques, Brooks, Lasso	Journal of Parasitology
Acanthobothrium maryanskii	Acanthobothrium	maryanskii	15	10	Cestode	Fish	Mexico	2001	Caira, Burge	Comparative Parasitology
Proemotobothrium southwelli	Proemotobothrium	southwelli	16	10	Cestode	Fish	Australia	2001	Beveridge, Campbell	Systematic Parasitology
Pseudoneodiplostomum groschafti	Pseudoneodiplostomum	groschafti	20	10	Trematode	Reptile	Mexico	2001	Moravec	Folia Parasitologica
Molinema peruviensis	Molinema	peruviensis	8	11	Nematode	Mammal	Peru	2001	Guerrero, Bain	Systematic Parasitology
Polystoma macrocnemis	Polystoma	macrocnemis	9	11	Monogenean	Amphibian	Turkey	2001	Biserkov, Yildirimhan, Buchvarov, Ugurtas	Systematic Parasitology
Beaninema nayaritense	Beaninema	nayaritense	9	11	Nematode	Fish	Mexico	2001	Caspeta-Mandujano, Moravec, Salgado-Maldonado	Journal of Parasitology
Heliconema minnanensis	Heliconema	minnanensis	10	11	Nematode	Fish	Taiwan	2001	Damin, Heqing	Journal of Parasitology
Trajectura perinsolens	Trajectura	perinsolens	10	11	Acanthocephalan	Fish	Australia	2001	Pichelin, Cribb	Folia Parasitologica
Protospirura kaindiensis	Protospirura	kaindiensis	12	11	Nematode	Mammal	Papua New Guinea	2001	Smales	Journal of Parasitology
Rhinebothrium xiamenensis	Rhinebothrium	xiamenensis	13	11	Cestode	Fish	China	2001	Yanhai, Wenchuan	Journal of Parasitology
Sundapolystoma chalconotae	Sundapolystoma	chalconotae	14	11	Monogenean	Amphibian	Malaysia	2001	Lim, Du Preez	Systematic Parasitology
Stephanostomum gaidropsari	Stephanostomum	gaidropsari	14	11	Trematode	Fish	France	2001	Bartoli, Bray	Systematic Parasitology
Echinobothrium hoffmanorum	Echinobothrium	hoffmanorum	14	11	Cestode	Fish	Mexico	2001	Tyler	Journal of Parasitology
Solostamenides platyorchis	Solostamenides	platyorchis	14	11	Monogenean	Fish	China	2001	Jianyin, Tingbao	Systematic Parasitology
Thaumasioscolex didelphidis	Thaumasioscolex	didelphidis	15	11	Cestode	Mammal	Mexico	2001	Caneda-Guzman, de Chambrier, Scholz	Journal of Parasitology
Allassogonoporus callosciuri	Allassogonoporus	callosciuri	16	11	Trematode	Mammal	Borneo	2001	Tkach, Bray	Systematic Parasitology
Gussevia herotilapiae	Gussevia	herotilapiae	8	12	Monogenean	Fish	Nicaragua	2001	Vidal-Martinez, Scholz, Aguirre-Macedo	Comparative Parasitology
Toxocara malaysiensis	Toxocara	malaysiensis	8	12	Nematode	Mammal	Malaysia	2001	Gibbons, Jacobs, Sani	Journal of Parasitology
Grillotia pristiophori	Grillotia	pristiophori	9	12	Cestode	Fish	Australia	2001	Beveridge, Campbell	Systematic Parasitology
Margotrema guillerminae	Margotrema	guillerminae	10	12	Trematode	Fish	Mexico	2001	Pérez-Ponce de Leon	Journal of Parasitology
Philureter trigoniopsis	Philureter	trigoniopsis	10	12	Monogenean	Fish	Argentina	2001	Viozzi, Gutierrez	Journal of Parasitology
Neolebouria moretonensis	Neolebouria	moretonensis	11	12	Trematode	Fish	Australia	2001	Aken'Ova, Cribb	Systematic Parasitology
Glypthelmins poncedeleoni	Glypthelmins	poncedeleoni	12	12	Trematode	Amphibian	Mexico	2001	Razo-Mendivil, Leon-Regagnon	Journal of Parasitology
Helicoductus thulakoceras	Helicoductus	thulakoceras	12	12	Cestode	Bird	South Africa	2001	Deblock, Canaris	Systematic Parasitology
Singhiatrema vietnamensis	Singhiatrema	vietnamensis	12	12	Trematode	Reptile	Vietnam	2001	Curran, Overstreet, The, Le	Comparative Parasitology
Haematoloechus meridionalis	Haematoloechus	meridionalis	14	12	Trematode	Amphibian	Costa Rica	2001	Leon-Regagnon, Brooks, Zelmer	Journal of Parasitology
Echinobothrium rayallemangi	Echinobothrium	rayallemangi	14	12	Cestode	Fish	Mexico	2001	Tyler	Journal of Parasitology
Sciadicleithrum maculicaudae	Sciadicleithrum	maculicaudae	15	12	Monogenean	Fish	Nicaragua	2001	Vidal-Martinez, Scholz, Aguirre-Macedo	Comparative Parasitology
Sciadicleithrum nicaraguense	Sciadicleithrum	nicaraguense	15	12	Monogenean	Fish	Nicaragua	2001	Vidal-Martinez, Scholz, Aguirre-Macedo	Comparative Parasitology
Transvena annulospinosa	Transvena	annulospinosa	9	13	Acanthocephalan	Fish	Australia	2001	Pichelin, Cribb	Folia Parasitologica
Salsuginus neotropicalis	Salsuginus	neotropicalis	10	13	Monogenean	Fish	Mexico	2001	Mendoza-Franco, Vidal-Martinez	Systematic Parasitology
Syngnathinema californiense	Syngnathinema	californiense	13	13	Nematode	Fish	United States	2001	Moravec, Spangenberg, Frasca Jr	Journal of Parasitology
Amphicreadium denspeniculus	Amphicreadium	denspeniculus	13	13	Trematode	Fish	Australia	2001	Bray, Cribb	Systematic Parasitology
Acanthobothrium puertecitense	Acanthobothrium	puertecitense	15	13	Cestode	Fish	Mexico	2001	Caira, Zahner	Systematic Parasitology
Ichthyouris ovifilamentosa	Ichthyouris	ovifilamentosa	11	14	Nematode	Fish	Brazil	2001	Moravec, Thatcher	Folia Parasitologica
Polylabroides guangdongensis	Polylabroides	guangdongensis	13	14	Monogenean	Fish	China	2001	Jianyin, Tingbao	Systematic Parasitology
Tetrameres megaphasmidiata	Tetrameres	megaphasmidiata	10	15	Nematode	Bird	Argentina	2001	Cremonte, Digiani, Bala, Navone	Journal of Parasitology
Falcaustra washingtonensis	Falcaustra	washingtonensis	10	15	Nematode	Amphibian	United States	2001	Bursey, Aker	Journal of Parasitology
Acanthobothrium santarosaliense	Acanthobothrium	santarosaliense	15	15	Cestode	Fish	Mexico	2001	Caira, Zahner	Systematic Parasitology
Neodiplostomum leei	Neodiplostomum	leei	14	4	Trematode	Bird	Korea	2002	Chai, Shin	Journal of Parasitology
Yorkeria hilli	Yorkeria	hilli	8	5	Cestode	Fish	Thailand	2002	Caira, Tracy	Journal of Parasitology
Lasiotocus lizae	Lasiotocus	lizae	10	5	Trematode	Fish	China	2002	Sheng-fa	Folia Parasitologica
Spauligodon loboi	Spauligodon	loboi	11	5	Nematode	Reptile	Argentina	2002	Ramallo, Bursey, Goldberg	Journal of Parasitology
Cylicocyclus asini	Cylicocyclus	asini	12	5	Nematode	Mammal	South Africa	2002	Matthee, Krecek, Gibbons	Systematic Parasitology
Calliobothrium lunae	Calliobothrium	lunae	14	5	Cestode	Fish	Argentina	2002	Ivanov, Brooks	Journal of Parasitology
Pseudohapladena lizae	Pseudohapladena	lizae	15	5	Trematode	Fish	China	2002	Liu, Yang	Journal of Parasitology
Atractis vidali	Atractis	vidali	8	6	Nematode	Fish	Mexico	2002	Gonzalez-Solis, Moravec	Folia Parasitologica
Litosomoides odilae	Litosomoides	odilae	12	6	Nematode	Mammal	Argentina	2002	Notarnicola, Navone	Journal of Parasitology
Heligmoptera querei	Heligmoptera	querei	12	6	Nematode	Mammal	China	2002	Elias, Bao, Durette-Desset	Systematic Parasitology
Agfa morandi	Agfa	morandi	4	7	Nematode	Invertebrate	France	2002	Ribas, Casanova	Parasitology Research
Capsala naffari	Capsala	naffari	7	7	Monogenean	Fish	United Arab Emirates	2002	Kardousha	Parasitology International
Monorchis blennii	Monorchis	blennii	9	7	Trematode	Fish	France	2002	Jousson, Bartoli	Parasitology Research
Dichelyne bonacii	Dichelyne	bonacii	9	7	Nematode	Fish	Mexico	2002	Gonzalez-Solis, Argaez-Garcia, Guillen-Hernandez	Systematic Parasitology
Dichelyne szidati	Dichelyne	szidati	9	7	Nematode	Fish	Argentina	2002	Timi, Sardella	Journal of Parasitology
Haploporus mugilis	Haploporus	mugilis	10	7	Trematode	Fish	China	2002	Sheng-fa, Ting-bao	Folia Parasitologica
Porrorchis nickoli	Porrorchis	nickoli	10	7	Acanthocephalan	Mammal	Mexico	2002	Salgado-Maldonado, Cruz-Reyes	Journal of Parasitology
Litomosoides anguyai	Litomosoides	anguyai	12	7	Nematode	Mammal	Argentina	2002	Notarnicola, Bain, Navone	Systematic Parasitology
Litomosoides solarii	Litomosoides	solarii	12	7	Nematode	Mammal	Peru	2002	Guerrero, Martin, Gardner, Bain	Comparative Parasitology
Litomosoides wilsoni	Litomosoides	wilsoni	12	7	Nematode	Mammal	Peru	2002	Guerrero, Martin, Gardner, Bain	Comparative Parasitology
Tachygonetria combesi	Tachygonetria	combesi	13	7	Nematode	Reptile	Spain	2002	Bouamer, Morand	Systematic Parasitology
Jerguillicola leonora	Jerguillicola	leonora	13	7	Trematode	Fish	Chile	2002	Bray	Systematic Parasitology
Heterorhabditis downesi	Heterorhabditis	downesi	15	7	Nematode	Invertebrate	Ireland	2002	Stock, Griffin, Burnell	Systematic Parasitology
Notomegarhynchus navonae	Notomegarhynchus	navonae	16	7	Cestode	Fish	Argentina	2002	Ivanov, Campbell	Journal of Parasitology
Microbothriorhynchus reimeri	Microbothriorhynchus	reimeri	20	7	Cestode	Fish	Mozambique	2002	Palm	Systematic Parasitology
Yorkeria kelleyae	Yorkeria	kelleyae	8	8	Cestode	Fish	Thailand	2002	Caira, Tracy	Journal of Parasitology
Atractis marquezi	Atractis	marquezi	8	8	Nematode	Reptile	Galapagos	2002	Bursey, Flanagan	Journal of Parasitology
Africana telfordi	Africana	telfordi	8	8	Nematode	Reptile	Panama	2002	Bursey, Goldberg	Journal of Parasitology
Brachylaima mascomai	Brachylaima	mascomai	11	8	Trematode	Mammal	Spain	2002	Gracenea, Gonzalez-Moreno	Journal of Parasitology
Galactosomum stelleri	Galactosomum	stelleri	12	8	Trematode	Mammal	United States	2002	Dailey, Demaree, Critchfield	Comparative Parasitology
Calliobothrium barbarae	Calliobothrium	barbarae	14	8	Cestode	Fish	Argentina	2002	Ivanov, Brooks	Journal of Parasitology
Strelkovimermis rubtsovi	Strelkovimermis	rubtsovi	15	8	Nematode	Invertebrate	United States	2002	Johnson, Kleve	Journal of Parasitology
Paradollfusnema telfordi	Paradollfusnema	telfordi	15	8	Nematode	Reptile	United States	2002	Bursey	Journal of Parasitology
Diploproctodaeum spinosus	Diploproctodaeum	spinosus	16	8	Trematode	Fish	China	2002	Liu	Journal of Parasitology
Papillostrongylus barbatus	Papillostrongylus	barbatus	17	8	Nematode	Mammal	Australia	2002	Chilton, Huby-Chilton, Gasser, Beveridge	Systematic Parasitology
Pseudodactylogyrus kamegaii	Pseudodactylogyrus	kamegaii	18	8	Monogenean	Fish	Japan	2002	Iwashita, Hirata, Ogawa	Parasitology International
Udonella australis	Udonella	australis	8	9	Monogenean	Fish	Chile	2002	Carvajal, Sepulveda	Systematic Parasitology
Phanurus oligoovus	Phanurus	oligoovus	8	9	Trematode	Fish	China	2002	Liu, Yang	Journal of Parasitology
Cercaria sevillana	Cercaria	sevillana	8	9	Trematode	Bird	Portugal	2002	Russell-Pinto, Bartoli	Systematic Parasitology
Polystoma dawiekoki	Polystoma	dawiekoki	9	9	Monogenean	Amphibian	South Africa	2002	du Preez, Vaucher, Mariaux	Systematic Parasitology
Bucephalus anguillae	Bucephalus	anguillae	10	9	Trematode	Fish	Italy	2002	Spakulova, Macko, Berrilli, Dezfuli	Journal of Parasitology
Thelastoma euscorpii	Thelastoma	euscorpii	10	9	Nematode	Invertebrate	Croatia	2002	Barus, Koubkova	Systematic Parasitology
Schistosoma ovuncatum	Schistosoma	ovuncatum	11	9	Trematode	Mammal	Thailand	2002	Attwood, Panasoponkul, Upatham, Meng, Southgate	Systematic Parasitology
Moravecnema segonzaci	Moravecnema	segonzaci	11	9	Nematode	Fish	Mid-Atlantic Ridge	2002	Justine, Cassone, Petter	Folia Parasitologica
Diplectanum squamatum	Diplectanum	squamatum	11	9	Monogenean	Fish	Argentina	2002	Santos, Timi, Gibson	Systematic Parasitology
Dictyocaulus capreolus	Dictyocaulus	capreolus	12	9	Nematode	Mammal	Sweden	2002	Gibbons, Höglund	Journal of Helminthology
Cinclotaenia georgievi	Cinclotaenia	georgievi	12	9	Cestode	Bird	Slovakia	2002	Macko, Spakulova	Systematic Parasitology
Nomimoscolex semenasae	Nomimoscolex	semenasae	12	9	Cestode	Fish	Argentina	2002	Gil de Pertierra	Systematic Parasitology
Anthobothrium altavelae	Anthobothrium	altavelae	13	9	Cestode	Fish	Tunisia	2002	Neifar, Euzet, Ben Hassine	Folia Parasitologica
Plagiorhynchus allisonae	Plagiorhynchus	allisonae	14	9	Acanthocephalan	Bird	New Zealand	2002	Smales	Systematic Parasitology
Dentiphilometra monopteri	Dentiphilometra	monopteri	15	9	Nematode	Fish	China	2002	Moravec, Wang	Journal of Parasitology
Parapharyngodon riojensis	Parapharyngodon	riojensis	15	9	Nematode	Reptile	Argentina	2002	Ramallo, Bursey, Goldberg	Journal of Parasitology
Trimusculotrema schwartzi	Trimusculotrema	schwartzi	15	9	Monogenean	Fish	China	2002	Dyer, Poly	Systematic Parasitology
Neoheterobothrium chilensis	Neoheterobothrium	chilensis	17	9	Monogenean	Fish	Chile	2002	Gonzalez, Oliva, Acuna	Journal of Parasitology
Wallinia chavarriae	Wallinia	chavarriae	8	10	Trematode	Fish	Costa Rica	2002	Choudhury, Daverdin, Brooks	Journal of Parasitology
Philometra ophisterni	Philometra	ophisterni	10	10	Nematode	Fish	Mexico	2002	Moravec, Salgado-Maldonado, Aguilar-Aguilar	Folia Parasitologica
Bolbophorus damnificus	Bolbophorus	damnificus	11	10	Trematode	Bird	United States	2002	Overstreet, Curran, Pote, King, Blend, Grater	Systematic Parasitology
Zoniolaimus latebrosus	Zoniolaimus	latebrosus	11	10	Nematode	Mammal	Australia	2002	Huby-Chilton, Beveridge, Gasser, Chilton	Systematic Parasitology
Yungasicola travassosi	Yungasicola	travassosi	11	10	Trematode	Mammal	Bolivia	2002	Gardner, Perez-Ponce de Leon	Comparative Parasitology
Spiracanthus bovichthys	Spiracanthus	bovichthys	12	10	Acanthocephalan	Fish	Chile	2002	Munoz, George-Nascimento	Journal of Parasitology
Heligmoptera giraudouxi	Heligmoptera	giraudouxi	12	10	Nematode	Mammal	China	2002	Elias, Bao, Durette-Desset	Systematic Parasitology
Thaumamermis zealandica	Thaumamermis	zealandica	12	10	Nematode	Invertebrate	New Zealand	2002	Poinar, Latham, Poulin	Systematic Parasitology
Haematoloechus danbrooksi	Haematoloechus	danbrooksi	14	10	Trematode	Amphibian	Mexico	2002	Leon-Regagnon, Paredes-Calderon	Journal of Parasitology
Kowalewskiella macrospina	Kowalewskiella	macrospina	14	10	Cestode	Bird	United States	2002	Dronen, Wardle, Bhuthmethee	Comparative Parasitology
Pseudohapladena megaorchis	Pseudohapladena	megaorchis	15	10	Trematode	Fish	China	2002	Liu, Yang	Journal of Parasitology
Parapharyngodon ocalaensis	Parapharyngodon	ocalaensis	15	10	Nematode	Reptile	United States	2002	Bursey, Telford	Journal of Parasitology
Paraseuratoides ophisterni	Paraseuratoides	ophisterni	15	10	Nematode	Fish	Mexico	2002	Moravec, Salgado-Maldonado, Aguilar-Aguilar	Folia Parasitologica
Strelkovimermis ozawindibi	Strelkovimermis	ozawindibi	15	10	Nematode	Invertebrate	United States	2002	Johnson, Kleve	Journal of Parasitology
Protorhinoxenus prochilodi	Protorhinoxenus	prochilodi	15	10	Monogenean	Fish	Brazil	2002	Domingues, Boeger	Folia Parasitologica
Neoechinorhynchus qatarensis	Neoechinorhynchus	qatarensis	17	10	Acanthocephalan	Fish	Qatar	2002	Amin, Saoud, Alkuwari	Parasitology International
Monostephanostomum georgianum	Monostephanostomum	georgianum	18	10	Trematode	Fish	Australia	2002	Bray, Cribb	Systematic Parasitology
Enterobius pygatrichus	Enterobius	pygatrichus	10	11	Nematode	Mammal	Japan	2002	Hasegawa, Murata, Asakawa	Comparative Parasitology
Synaptobothrioides sardinellae	Synaptobothrioides	sardinellae	18	11	Trematode	Fish	Fiji	2002	Bray, Nahhas	Systematic Parasitology
Elaeolenchus parthenonema	Elaeolenchus	parthenonema	12	12	Nematode	Invertebrate	Malaysia	2002	Poinar, Jackson, Bell, Wahid	Systematic Parasitology
Steganoderma valchetensis	Steganoderma	valchetensis	12	12	Trematode	Fish	Argentina	2002	Etchegoin, Cremonte, Escalante	Systematic Parasitology
Rhabdochona guerreroensis	Rhabdochona	guerreroensis	11	13	Nematode	Fish	Mexico	2002	Caspeta-Mandujano, Aguilar-Aguilar, Salgado-Maldonado	Journal of Parasitology
Procamallanus chetumalensis	Procamallanus	chetumalensis	13	13	Nematode	Fish	Mexico	2002	Gonzalez-Solis, Moravec, Vidal-Martinez	Journal of Parasitology
Kowalewskiella catoptrophori	Kowalewskiella	catoptrophori	14	13	Cestode	Bird	United States	2002	Dronen, Wardle, Bhuthmethee	Comparative Parasitology
Histodytes microocellatus	Histodytes	microocellatus	10	14	Nematode	Fish	Portugal	2002	Aragort, Alvarez, Iglesias, Leiro, Sanmartin	Parasitology Research
Mediorhynchus colluricinclae	Mediorhynchus	colluricinclae	13	14	Acanthocephalan	Bird	Australia	2002	Smales	Journal of Parasitology
Preptetos parapristipomae	Preptetos	parapristipomae	9	15	Trematode	Fish	China	2002	Liu	Journal of Parasitology
Cephalobium odontolateralis	Cephalobium	odontolateralis	11	15	Nematode	Invertebrate	Argentina	2002	Camino. Maiztegui	Journal of Parasitology
Ashworthius patriciapilittae	Ashworthius	patriciapilittae	11	16	Nematode	Mammal	Costa Rica	2002	Hoberg, Abrams, Carreno, Lichtenfels	Journal of Parasitology
Profilicollis novaezelandensis	Profilicollis	novaezelandensis	13	16	Acanthocephalan	Bird	New Zealand	2002	Brockerhoff, Smales	Systematic Parasitology
Neolebouria georgenascimentoi	Neolebouria	georgenascimentoi	11	17	Trematode	Fish	Chile	2002	Bray	Systematic Parasitology
Acuaria wangi	Acuaria	wangi	7	5	Nematode	Bird	Costa Rica	2003	Zhang, Brooks, Causey	Journal of Parasitology
Bisbalia vossi	Bisbalia	vossi	8	5	Nematode	Mammal	Venezuela	2003	Bain, Guerrero	Systematic Parasitology
Suttonema delta	Suttonema	delta	9	5	Nematode	Mammal	Argentina	2003	Digiani, Durette-Desset	Systematic Parasitology
Acanthotrema felis	Acanthotrema	felis	12	5	Trematode	Mammal	Korea	2003	Sohn, Han, Chai	Journal of Parasitology
Calydiscoides conus	Calydiscoides	conus	13	5	Monogenean	Fish	Malaysia	2003	Lim	Systematic Parasitology
Demidospermus mandi	Demidospermus	mandi	13	5	Monogenean	Fish	Brazil	2003	Franca, Isaac, Pavanelli, Takemoto	Systematic Parasitology
Stephanostomum cobia	Stephanostomum	cobia	14	5	Trematode	Fish	Australia	2003	Bray, Cribb	Systematic Parasitology
Taenia pencei	Taenia	pencei	6	6	Cestode	Mammal	United States	2003	Rausch	Comparative Parasitology
Rhabdias anolis	Rhabdias	anolis	8	6	Nematode	Reptile	Panama	2003	Bursey, Goldberg, Telford	Journal of Parasitology
Tinamutrema canoae	Tinamutrema	canoae	11	6	Trematode	Bird	Costa Rica	2003	Zamparo, Brooks, Causey	Journal of Parasitology
Eupolystoma vanasi	Eupolystoma	vanasi	11	6	Monogenean	Amphibian	South Africa	2003	du Preez, Tinsley, de Sa	Systematic Parasitology
Choanocotyle hobbsi	Choanocotyle	hobbsi	12	6	Trematode	Reptile	Australia	2003	Platt, Tkach	Journal of Parasitology
Cichlidogyrus njinei	Cichlidogyrus	njinei	13	6	Monogenean	Fish	Cameroon	2003	Pariselle, Bilong Bilong, Euzet	Systematic Parasitology
Posterotestes unelen	Posterotestes	unelen	13	6	Trematode	Fish	Argentina	2003	Ostrowski de Nunez, Brugni, Flores	Folia Parasitologica
Stephanostomum aaravi	Stephanostomum	aaravi	14	6	Trematode	Fish	Australia	2003	Bray, Cribb	Systematic Parasitology
Neohaematotrephus arayae	Neohaematotrephus	arayae	17	6	Trematode	Bird	Costa Rica	2003	Zamparo, Brooks, Causey, Rodriguez	Journal of Parasitology
Mormyrogyrodactylus gemini	Mormyrogyrodactylus	gemini	19	6	Monogenean	Fish	South Africa	2003	Luus-Powell, Mashego, Khalil	Folia Parasitologica
Bakkeius moragai	Bakkeius	moragai	8	7	Trematode	Bird	Costa Rica	2003	Zamparo, Brooks, Causey	Journal of Parasitology
Guavinella tropica	Guavinella	tropica	10	7	Monogenean	Fish	Mexico	2003	Mendoza-Franco, Scholz, Cabanas-Carranza	Comparative Parasitology
Spauligodon aloisei	Spauligodon	aloisei	11	7	Nematode	Reptile	Italy	2003	Casanova, Milazzo, Ribas, Cagnin	Journal of Parasitology
Soboliphyme ataahai	Soboliphyme	ataahai	11	7	Nematode	Mammal	Mongolia	2003	Ganzorig, Batsaikhan, Oku, Kamiya	Parasitology Research
Dactylomyza gibsoni	Dactylomyza	gibsoni	11	7	Trematode	Fish	Australia	2003	Aken'Ova	Systematic Parasitology
Steinernema weiseri	Steinernema	weiseri	11	7	Nematode	Invertebrate	Slovakia	2003	Mracek, Sturhan, Reid	Systematic Parasitology
Choanocotyle juesuei	Choanocotyle	juesuei	12	7	Trematode	Reptile	Australia	2003	Platt, Tkach	Journal of Parasitology
Dactylosomum nicolli	Dactylosomum	nicolli	12	7	Trematode	Fish	Australia	2003	Aken'Ova, Cribb, Bray	Systematic Parasitology
Demidospermus labrosi	Demidospermus	labrosi	13	7	Monogenean	Fish	Brazil	2003	Franca, Isaac, Pavanelli, Takemoto	Systematic Parasitology
Magnibursatus minutus	Magnibursatus	minutus	13	7	Trematode	Fish	Bulgaria	2003	Kostadinova, Power, Fernandez, Balbuena, Raga, GibSon	Folia Parasitologica
Tachygonetria poulini	Tachygonetria	poulini	13	7	Nematode	Reptile	Morocco	2003	Bouamer, Morand	Parasitology Research
Cichlidogyrus rognoni	Cichlidogyrus	rognoni	13	7	Monogenean	Fish	Senegal	2003	Pariselle, Bilong Bilong, Euzet	Systematic Parasitology
Phyllodistomum funduli	Phyllodistomum	funduli	14	7	Trematode	Fish	United States	2003	Helt, Janovy, Ubelaker	Journal of Parasitology
Stephanostomum nyoomwa	Stephanostomum	nyoomwa	14	7	Trematode	Fish	Australia	2003	Bray, Cribb	Systematic Parasitology
Podocotyloides victori	Podocotyloides	victori	14	7	Trematode	Fish	Australia	2003	Aken'Ova	Systematic Parasitology
Acanthocephalus saurius	Acanthocephalus	saurius	15	7	Acanthocephalan	Reptile	Costa Rica	2003	Bursey, Goldberg	Journal of Parasitology
Annulotrematoides bryconi	Annulotrematoides	bryconi	17	7	Monogenean	Fish	Brazil	2003	Cuglianna, Cordeiro, Luque	Folia Parasitologica
Tatria gulyaevi	Tatria	gulyaevi	6	8	Cestode	Bird	Bulgaria	2003	Vasileva, Gibson, Bray	Systematic Parasitology
Lauroia bolivari	Lauroia	bolivari	7	8	Nematode	Mammal	Bolivia	2003	Jimenez-Ruiz, Gardner	Journal of Parasitology
Rhabdias tarichae	Rhabdias	tarichae	8	8	Nematode	Amphibian	United States	2003	Kuzmin, Tkach, Snyder	Comparative Parasitology
Catatropis chilinae	Catatropis	chilinae	10	8	Trematode	Bird	Argentina	2003	Flores, Brugni	Systematic Parasitology
Falcaustra greineri	Falcaustra	greineri	10	8	Nematode	Reptile	Malaysia	2003	Bursey, Kinsella	Journal of Parasitology
Echinostoma luisreyi	Echinostoma	luisreyi	11	8	Trematode	Mammal	Brazil	2003	Maldonado, Vieira, Lanfredi	Journal of Parasitology
Acolpenteron australe	Acolpenteron	australe	12	8	Monogenean	Fish	Argentina	2003	Viozzi, Brugni	Folia Parasitologica
Postgangesia inarmata	Postgangesia	inarmata	12	8	Cestode	Fish	Iraq	2003	de Chambrier, Al-Kallak, Mariaux	Systematic Parasitology
Magnibursatus bartolii	Magnibursatus	bartolii	13	8	Trematode	Fish	Spain	2003	Kostadinova, Power, Fernandez, Balbuena, Raga, GibSon	Folia Parasitologica
Cichlidogyrus berradae	Cichlidogyrus	berradae	13	8	Monogenean	Fish	Congo	2003	Pariselle, Euzet	Folia Parasitologica
Cichlidogyrus giostrai	Cichlidogyrus	giostrai	13	8	Monogenean	Fish	Guinea	2003	Pariselle, Bilong Bilong, Euzet	Systematic Parasitology
Auriculotrema lechneri	Auriculotrema	lechneri	13	8	Trematode	Reptile	Australia	2003	Platt	Journal of Parasitology
Platybothrium tantulum	Platybothrium	tantulum	13	8	Cestode	Fish	United States	2003	Healy	Systematic Parasitology
Bothriocephalus gadellus	Bothriocephalus	gadellus	15	8	Cestode	Fish	United States	2003	Blend, Dronen	Systematic Parasitology
Neoechinorhynchus zabensis	Neoechinorhynchus	zabensis	17	8	Acanthocephalan	Fish	Iraq	2003	Amin, Abdullah, Mhaisen	Folia Parasitologica
Malvinema carolinae	Malvinema	carolinae	9	9	Nematode	Mammal	Argentina	2003	Digiani, Sutton, Durette-Desset	Journal of Parasitology
Malvinema frederici	Malvinema	frederici	9	9	Nematode	Mammal	Argentina	2003	Digiani, Sutton, Durette-Desset	Journal of Parasitology
Syncuaria mycteriae	Syncuaria	mycteriae	9	9	Nematode	Bird	Costa Rica	2003	Zhang, Brooks, Causey	Journal of Parasitology
Malvinema victoriae	Malvinema	victoriae	9	9	Nematode	Mammal	Argentina	2003	Digiani, Sutton, Durette-Desset	Journal of Parasitology
Platybothrium kirstenae	Platybothrium	kirstenae	13	9	Cestode	Fish	United States	2003	Healy	Systematic Parasitology
Cichlidogyrus legendrei	Cichlidogyrus	legendrei	13	9	Monogenean	Fish	Congo	2003	Pariselle, Euzet	Folia Parasitologica
Cichlidogyrus lemoallei	Cichlidogyrus	lemoallei	13	9	Monogenean	Fish	Congo	2003	Pariselle, Euzet	Folia Parasitologica
Cichlidogyrus reversati	Cichlidogyrus	reversati	13	9	Monogenean	Fish	Congo	2003	Pariselle, Euzet	Folia Parasitologica
Pycnadenoides reversati	Pycnadenoides	reversati	13	9	Trematode	Fish	Australia	2003	Aken'Ova	Systematic Parasitology
Stephanostomum madhaviae	Stephanostomum	madhaviae	14	9	Trematode	Fish	Australia	2003	Bray, Cribb	Systematic Parasitology
Monodelphoxyuris dollmeiri	Monodelphoxyuris	dollmeiri	16	9	Nematode	Mammal	Peru	2003	Guerrero, Hugot	Systematic Parasitology
Diploproctodaeum tsubameuo	Diploproctodaeum	tsubameuo	16	9	Trematode	Fish	Australia	2003	Bray, Cribb	Systematic Parasitology
Diplectanum monticelli	Diplectanum	monticelli	11	10	Monogenean	Fish	Brazil	2003	Domingues, Boeger	Journal of Parasitology
Gyrodactylus alexgusevi	Gyrodactylus	alexgusevi	12	10	Monogenean	Fish	Finland	2003	Zietara, Lumme	Systematic Parasitology
Whallwachsia illuminata	Whallwachsia	illuminata	12	10	Trematode	Bird	Costa Rica	2003	Zamparo, Brooks, Causey	Journal of Parasitology
Platybothrium coshtaprum	Platybothrium	coshtaprum	13	10	Cestode	Fish	United States	2003	Healy	Systematic Parasitology
Cichlidogyrus douellouae	Cichlidogyrus	douellouae	13	10	Monogenean	Fish	Niger	2003	Pariselle, Bilong Bilong, Euzet	Systematic Parasitology
Pycnadenoides invenustus	Pycnadenoides	invenustus	13	10	Trematode	Fish	Australia	2003	Aken'Ova	Systematic Parasitology
Platybothrium jondoeorum	Platybothrium	jondoeorum	13	10	Cestode	Fish	Australia	2003	Healy	Systematic Parasitology
Stephanostomum votonimoli	Stephanostomum	votonimoli	14	10	Trematode	Fish	Australia	2003	Bray, Cribb	Systematic Parasitology
Strelkovimermis papillosus	Strelkovimermis	papillosus	15	10	Nematode	Invertebrate	United States	2003	Johnson, Kleve	Journal of Parasitology
Icosiella turgeocauda	Icosiella	turgeocauda	9	11	Nematode	Amphibian	Philippines	2003	Bursey, Telford, Goldberg	Journal of Parasitology
Cystoopsis atractostei	Cystoopsis	atractostei	10	11	Nematode	Fish	Mexico	2003	Moravec, Salgado-Maldonado	Journal of Parasitology
Steinernema anatoliense	Steinernema	anatoliense	11	11	Nematode	Invertebrate	Turkey	2003	Hazir, Stock, Keskin	Systematic Parasitology
Bartoliella pritchardae	Bartoliella	pritchardae	11	11	Trematode	Fish	Australia	2003	Aken'Ova	Systematic Parasitology
Strongyluris panamaensis	Strongyluris	panamaensis	12	11	Nematode	Reptile	Panama	2003	Bursey, Goldberg, Telford	Journal of Parasitology
Scorpidotrema longistipes	Scorpidotrema	longistipes	13	11	Trematode	Fish	Australia	2003	Aken'Ova, Cribb	Systematic Parasitology
Calydiscoides monogrammae	Calydiscoides	monogrammae	13	11	Monogenean	Fish	Malaysia	2003	Lim	Systematic Parasitology
Calydiscoides scolopsidis	Calydiscoides	scolopsidis	13	11	Monogenean	Fish	Malaysia	2003	Lim	Systematic Parasitology
Tachygonetria settatensis	Tachygonetria	settatensis	13	11	Nematode	Reptile	Morocco	2003	Bouamer, Morand	Parasitology Research
Allopodocotyle skoliorchis	Allopodocotyle	skoliorchis	14	11	Trematode	Fish	Australia	2003	Aken'Ova	Systematic Parasitology
Formicitylenchus oregonensis	Formicitylenchus	oregonensis	16	11	Nematode	Invertebrate	United States	2003	Poinar	Systematic Parasitology
Pseudovancleavus paranaensis	Pseudovancleavus	paranaensis	16	11	Monogenean	Fish	Brazil	2003	Franca, Isaac, Pavanelli, Takemoto	Systematic Parasitology
Calydiscoides kemamanensis	Calydiscoides	kemamanensis	13	12	Monogenean	Fish	Malaysia	2003	Lim	Systematic Parasitology
Spauligodon garciaprietoi	Spauligodon	garciaprietoi	11	13	Nematode	Reptile	Mexico	2003	Jimenez-Ruiz, Leon-Regagnon, Campbell	Journal of Parasitology
Spinitectus macrospinosus	Spinitectus	macrospinosus	11	13	Nematode	Fish	Canada	2003	Choudhury, Perryman	Journal of Parasitology
Platybothrium angelbahiense	Platybothrium	angelbahiense	13	13	Cestode	Fish	Mexico	2003	Healy	Systematic Parasitology
Mathevotaenia argentinensis	Mathevotaenia	argentinensis	13	13	Cestode	Mammal	Argentina	2003	Campbell, Gardner, Navone	Journal of Parasitology
Acanthostomum macroclemidis	Acanthostomum	macroclemidis	13	13	Trematode	Reptile	United States	2003	Tkach, Snyder	Journal of Parasitology
Folliculovarium mediterraneum	Folliculovarium	mediterraneum	15	13	Trematode	Fish	France	2003	Bartoli, Overstreet, Gibson	Systematic Parasitology
Rhabdochona ahuehuellensis	Rhabdochona	ahuehuellensis	11	14	Nematode	Fish	Mexico	2003	Mejia-Madrid, Pérez-Ponce de Leon	Journal of Parasitology
Pavanelliella scaphiocotylus	Pavanelliella	scaphiocotylus	13	14	Monogenean	Fish	Mexico	2003	Kritsky, Mendoza-Franco	Comparative Parasitology
Gyrodactylus quadratidigitus	Gyrodactylus	quadratidigitus	12	15	Monogenean	Fish	England	2003	Longshaw, Pursglove, Shinn	Systematic Parasitology
Sinomazocraes changjiangensis	Sinomazocraes	changjiangensis	13	15	Monogenean	Fish	China	2003	Jianying, Lin, Jianping, Xuejuan	Systematic Parasitology
Branchotenthes robinoverstreeti	Branchotenthes	robinoverstreeti	14	16	Monogenean	Fish	South Africa	2003	Bullard, Dippenaar	Journal of Parasitology
Pomphorhynchus spindletruncatus	Pomphorhynchus	spindletruncatus	14	16	Acanthocephalan	Fish	Iraq	2003	Amin, Abdullah, Mhaisen	Systematic Parasitology
Neomultitestis aspidogastriformis	Neomultitestis	aspidogastriformis	14	18	Trematode	Fish	Australia	2003	Bray, Cribb	Systematic Parasitology
Bathycestus brayi	Bathycestus	brayi	11	5	Cestode	Fish	NE Atlantic	2004	Kuchta, Scholz	Journal of Parasitology
Allocreadium pichi	Allocreadium	pichi	12	5	Trematode	Fish	Argentina	2004	Flores, Brugni, Ostrowski de Nunez	Systematic Parasitology
Oswaldocruzia vitti	Oswaldocruzia	vitti	13	5	Nematode	Reptile	Brazil	2004	Bursey, Goldberg	Journal of Parasitology
Aliatrema cribbi	Aliatrema	cribbi	9	6	Monogenean	Fish	Palau	2004	Plaisance, Kritsky	Journal of Parasitology
Adelomyllos teenae	Adelomyllos	teenae	11	6	Trematode	Fish	Australia	2004	Nolan, Cribb	Parasitology International
Gyrodactylus gondae	Gyrodactylus	gondae	12	6	Monogenean	Fish	Netherlands	2004	Huyse, Malmberg, Volckaert	Systematic Parasitology
Aploparaksis mackoi	Aploparaksis	mackoi	12	6	Cestode	Bird	Slovakia	2004	Bondarenko, Hromada	Systematic Parasitology
Cinclotaenia minuta	Cinclotaenia	minuta	12	6	Cestode	Bird	Bolivia	2004	Georgiev, Gardner	Journal of Parasitology
Ankistromeces mariae	Ankistromeces	mariae	13	6	Trematode	Fish	Australia	2004	Nolan, Cribb	Systematic Parasitology
Allobenedenia zhangi	Allobenedenia	zhangi	13	6	Monogenean	Fish	China	2004	Tingbao, Kritsky, Yuan	Systematic Parasitology
Stephanostomum euzeti	Stephanostomum	euzeti	14	6	Trematode	Fish	France	2004	Bartoli, Bray	Systematic Parasitology
Listrocephalos kearni	Listrocephalos	kearni	14	6	Monogenean	Fish	United States	2004	Bullard, Payne, Braswell	Journal of Parasitology
Brachylecithum mackoi	Brachylecithum	mackoi	14	6	Trematode	Mammal	Italy	2004	Casanova, Ribas	Journal of Parasitology
Paraspiralatus sakeri	Paraspiralatus	sakeri	14	6	Nematode	Bird	Saudi Arabia	2004	Gibbons, Nicholls, Bailey, Samour	Journal of Helminthology
Parapharyngodon duniae	Parapharyngodon	duniae	15	6	Nematode	Amphibian	Costa Rica	2004	Bursey, Brooks	Journal of Parasitology
Dendromonocotyle torosa	Dendromonocotyle	torosa	16	6	Monogenean	Fish	Australia	2004	Chisholm, Whittington	Systematic Parasitology
Dinurus ivanosi	Dinurus	ivanosi	7	7	Trematode	Fish	India	2004	Rekha, John	Parasitology Research
Cardicola currani	Cardicola	currani	9	7	Trematode	Fish	United States	2004	Bullard, Overstreet	Journal of Parasitology
Cardicola palmeri	Cardicola	palmeri	9	7	Trematode	Fish	United States	2004	Bullard, Overstreet	Journal of Parasitology
Spinicauda fisheri	Spinicauda	fisheri	10	7	Nematode	Amphibian	Palau	2004	Bursey, Goldberg	Journal of Parasitology
Falcaustra similis	Falcaustra	similis	10	7	Nematode	Fish	Botswana	2004	Moravec, van As	Systematic Parasitology
Pedibothrium cabrali	Pedibothrium	cabrali	12	7	Cestode	Fish	French Polynesia	2004	Caira, Tracy, Euzet	Journal of Parasitology
Pedibothrium lloydae	Pedibothrium	lloydae	12	7	Cestode	Fish	Australia	2004	Caira, Tracy, Euzet	Journal of Parasitology
Tereancistrum curimba	Tereancistrum	curimba	13	7	Monogenean	Fish	Brazil	2004	Lizama, Takemoto, Pavanelli	Systematic Parasitology
Anthobothrium lesteri	Anthobothrium	lesteri	13	7	Cestode	Fish	Australia	2004	Williams, Burt, Caira	Systematic Parasitology
Torquatoides trogoni	Torquatoides	trogoni	13	7	Nematode	Bird	Costa Rica	2004	Zhang, Brooks	Journal of Parasitology
Duplaccessorius andinus	Duplaccessorius	andinus	15	7	Monogenean	Fish	Argentina	2004	Viozzi, Brugni	Journal of Parasitology
Dendromonocotyle pipinna	Dendromonocotyle	pipinna	16	7	Monogenean	Fish	Australia	2004	Chisholm, Whittington	Systematic Parasitology
Hysterothylacium winteri	Hysterothylacium	winteri	16	7	Nematode	Fish	Chile	2004	Torres, Soto	Folia Parasitologica
Euryhaliotrematoides pirulum	Euryhaliotrematoides	pirulum	20	7	Monogenean	Fish	Palau	2004	Plaisance, Kritsky	Journal of Parasitology
Himasthla escamosa	Himasthla	escamosa	9	8	Trematode	Bird	Argentina	2004	Diaz, Cremonte	Journal of Parasitology
Dichelyne jialaris	Dichelyne	jialaris	9	8	Nematode	Fish	China	2004	Luo, Guo, Fang, Huang	Journal of Parasitology
Procyrnea mawsonae	Procyrnea	mawsonae	9	8	Nematode	Bird	Costa Rica	2004	Zhang, Brooks, Causey	Journal of Parasitology
Huffmanela ossicola	Huffmanela	ossicola	10	8	Nematode	Fish	New Caledonia	2004	Justine	Systematic Parasitology
Ligophorus pilengas	Ligophorus	pilengas	10	8	Monogenean	Fish	Ukraine	2004	Sarabeev, Balbuena	Journal of Parasitology
Dollfusiella aculeata	Dollfusiella	aculeata	12	8	Cestode	Fish	Tunisia	2004	Beveridge, Neifar, Euzet	Systematic Parasitology
Dollfusiella elongata	Dollfusiella	elongata	12	8	Cestode	Fish	Tunisia	2004	Beveridge, Neifar, Euzet	Systematic Parasitology
Pedibothrium mounseyi	Pedibothrium	mounseyi	12	8	Cestode	Fish	Australia	2004	Caira, Tracy, Euzet	Journal of Parasitology
Pearsonellum pygmaeus	Pearsonellum	pygmaeus	12	8	Trematode	Fish	Australia	2004	Nolan, Cribb	Parasitology International
Tachygonetria africana	Tachygonetria	africana	13	8	Nematode	Reptile	South Africa	2004	Bouamer, Morand	Systematic Parasitology
Tereancistrum toksonum	Tereancistrum	toksonum	13	8	Monogenean	Fish	Brazil	2004	Lizama, Takemoto, Pavanelli	Systematic Parasitology
Neoechinorhynchus schmidti	Neoechinorhynchus	schmidti	17	8	Acanthocephalan	Reptile	Mexico	2004	Barger, Thatcher, Nickol	Comparative Parasitology
Euryhaliotrematoides aspistis	Euryhaliotrematoides	aspistis	20	8	Monogenean	Fish	Palau	2004	Plaisance, Kritsky	Journal of Parasitology
Labeonema africanum	Labeonema	africanum	9	9	Nematode	Fish	Botswana	2004	Moravec, van As	Systematic Parasitology
Telomermis palustris	Telomermis	palustris	10	9	Nematode	Invertebrate	United States	2004	Johnson, Kleve	Journal of Parasitology
Pedibothrium kistnerae	Pedibothrium	kistnerae	12	9	Cestode	Fish	Australia	2004	Caira, Tracy, Euzet	Journal of Parasitology
Lanceimermis palustris	Lanceimermis	palustris	12	9	Nematode	Invertebrate	United States	2004	Johnson, Kleve	Journal of Parasitology
Auriculostoma astyanace	Auriculostoma	astyanace	13	9	Trematode	Fish	Nicaragua	2004	Scholz, Aguirre-Macedo, Choudhury	Journal of Parasitology
Parallopharynx matternae	Parallopharynx	matternae	14	9	Trematode	Reptile	Costa Rica	2004	Zamparo, Brooks, Tkach, Rodriguez	Journal of Parasitology
Rhinebothroides campbelli	Rhinebothroides	campbelli	15	9	Cestode	Fish	Argentina	2004	Ivanov	Systematic Parasitology
Similascarophis maulensis	Similascarophis	maulensis	15	9	Nematode	Fish	Chile	2004	Munoz, Gonzalez, George-Nascimento	Journal of Parasitology
Parabothriocephalus psenopsis	Parabothriocephalus	psenopsis	19	9	Cestode	Fish	China	2004	Wang, Liu, Yang	Journal of Parasitology
Procyrnea mclennanae	Procyrnea	mclennanae	9	10	Nematode	Bird	Costa Rica	2004	Zhang, Brooks, Causey	Journal of Parasitology
Falcaustra costaricae	Falcaustra	costaricae	10	10	Nematode	Reptile	Costa Rica	2004	Bursey, Goldberg, Miller	Journal of Parasitology
Falcaustra heosemydis	Falcaustra	heosemydis	10	10	Nematode	Reptile	Burma	2004	Bursey, Goldberg, Miller	Journal of Parasitology
Progrillotia dasyatidis	Progrillotia	dasyatidis	12	10	Cestode	Fish	Tunisia	2004	Beveridge, Neifar, Euzet	Folia Parasitologica
Gyrodactylus ostendicus	Gyrodactylus	ostendicus	12	10	Monogenean	Fish	Belgium	2004	Huyse, Malmberg	Systematic Parasitology
Pedibothrium puerobesus	Pedibothrium	puerobesus	12	10	Cestode	Fish	Australia	2004	Caira, Tracy, Euzet	Journal of Parasitology
Diaphorocleidus armillatus	Diaphorocleidus	armillatus	15	10	Monogenean	Fish	India	2004	Jogunoori, Kritsky, Venkatanarasaiah	Systematic Parasitology
Goezia bangladeshi	Goezia	bangladeshi	6	11	Nematode	Fish	Bangladesh	2004	Akther, Alam, D'Silva, Bhuiyan, Bristow, Berland	Journal of Helminthology
Excisa ramphastina	Excisa	ramphastina	6	11	Nematode	Bird	Costa Rica	2004	Zhang, Brooks	Journal of Parasitology
Cucullanus bonaerensis	Cucullanus	bonaerensis	10	11	Nematode	Fish	Argentina	2004	Lanfranchi, Timi, Sardella	Journal of Parasitology
Huffmanela branchialis	Huffmanela	branchialis	10	11	Nematode	Fish	New Caledonia	2004	Justine	Systematic Parasitology
Huffmanela filamentosa	Huffmanela	filamentosa	10	11	Nematode	Fish	New Caledonia	2004	Justine	Systematic Parasitology
Cosmocerca vrcibradici	Cosmocerca	vrcibradici	10	11	Nematode	Reptile	Brazil	2004	Bursey, Goldberg	Journal of Parasitology
Myliocotyle borneoensis	Myliocotyle	borneoensis	11	11	Monogenean	Fish	Malaysia	2004	Chisholm, Whittington	Folia Parasitologica
Arlenelepis harpiprioni	Arlenelepis	harpiprioni	11	11	Cestode	Bird	Paraguay	2004	Georgiev, Vaucher	Folia Parasitologica
Heterotylus heterotylus	Heterotylus	heterotylus	11	11	Monogenean	Fish	India	2004	Jogunoori, Kritsky, Venkatanarasaiah	Systematic Parasitology
Myliocotyle multicrista	Myliocotyle	multicrista	11	11	Monogenean	Fish	Malaysia	2004	Chisholm, Whittington	Folia Parasitologica
Gyrodactylus arcuatoides	Gyrodactylus	arcuatoides	12	11	Monogenean	Fish	Norway	2004	Huyse, Malmberg, Volckaert	Systematic Parasitology
Cinclotaenia boliviensis	Cinclotaenia	boliviensis	12	11	Cestode	Bird	Bolivia	2004	Georgiev, Gardner	Journal of Parasitology
Gyrodactylus branchialis	Gyrodactylus	branchialis	12	11	Monogenean	Fish	Belgium	2004	Huyse, Malmberg, Volckaert	Systematic Parasitology
Glypthelmins brownorumae	Glypthelmins	brownorumae	12	11	Trematode	Amphibian	Mexico	2004	Razo-Mendivil, Leon-Regagnon, Perez-Ponce de Leon	Systematic Parasitology
Heterophyopsis hawaiiensis	Heterophyopsis	hawaiiensis	14	11	Trematode	Mammal	United States	2004	Dailey, Kliks, Demaree	Comparative Parasitology
Metaparasitylenchus hypothenemi	Metaparasitylenchus	hypothenemi	18	11	Nematode	Invertebrate	Mexico	2004	Poinar, Vega, Castillo, Chavez, Infante	Journal of Parasitology
Euryhaliotrematoides berenguelae	Euryhaliotrematoides	berenguelae	20	11	Monogenean	Fish	French Polynesia	2004	Plaisance, Kritsky	Journal of Parasitology
Nasicola brasiliensis	Nasicola	brasiliensis	8	12	Monogenean	Fish	Brazil	2004	Kohn, Baptista-Farias, dos Santos, Gibson	Systematic Parasitology
Procyrnea brevicaudata	Procyrnea	brevicaudata	9	12	Nematode	Bird	Costa Rica	2004	Zhang, Brooks, Causey	Journal of Parasitology
Haliotrema angelopterum	Haliotrema	angelopterum	10	12	Monogenean	Fish	French Polynesia	2004	Plaisance, Bouamer, Morand	Parasitology Research
Soboliphyme occidentalis	Soboliphyme	occidentalis	11	12	Nematode	Mammal	Spain	2004	Ribas, Casanova	Parasitology Research
Gyrodactylus flavescensis	Gyrodactylus	flavescensis	12	12	Monogenean	Fish	Norway	2004	Huyse, Malmberg, Volckaert	Systematic Parasitology
Saccocoelium megasacculum	Saccocoelium	megasacculum	12	12	Trematode	Fish	China	2004	Liu, Wang, Peng, Yu, Yang	Journal of Parasitology
Glypthelmins tuxtlasensis	Glypthelmins	tuxtlasensis	12	12	Trematode	Amphibian	Mexico	2004	Razo-Mendivil, Leon-Regagnon, Perez-Ponce de Leon	Systematic Parasitology
Tachygonetria pretoriensis	Tachygonetria	pretoriensis	13	12	Nematode	Reptile	South Africa	2004	Bouamer, Morand	Systematic Parasitology
Rhipidocotyle santanaensis	Rhipidocotyle	santanaensis	13	12	Trematode	Fish	Argentina	2004	Lunaschi	Parasitology International
Spirosprattus scyphiformis	Spirosprattus	scyphiformis	13	12	Nematode	Mammal	Australia	2004	Smales	Comparative Parasitology
Pseudanisakis sulamericana	Pseudanisakis	sulamericana	13	12	Nematode	Fish	Brazil	2004	Santos, Lent, Gibson	Systematic Parasitology
Philometroides buirnurensis	Philometroides	buirnurensis	14	12	Nematode	Fish	China	2004	Luo, Chen, Fang, Wang	Journal of Parasitology
Orientatractis campechensis	Orientatractis	campechensis	14	12	Nematode	Fish	Mexico	2004	Gonzalez-Solis, Moravec	Journal of Parasitology
Orientatractis chiapasensis	Orientatractis	chiapasensis	14	12	Nematode	Fish	Mexico	2004	Gonzalez-Solis, Moravec	Journal of Parasitology
Listrocephalos whittingtoni	Listrocephalos	whittingtoni	14	12	Monogenean	Fish	United States	2004	Bullard, Payne, Braswell	Journal of Parasitology
Moravecia australiensis	Moravecia	australiensis	9	13	Nematode	Fish	Australia	2004	Ribu, Lester	Systematic Parasitology
Dentinema trichomycteri	Dentinema	trichomycteri	9	13	Nematode	Fish	Colombia	2004	Moravec, Chara, Shinn	Systematic Parasitology
Micropleura australiensis	Micropleura	australiensis	10	13	Nematode	Reptile	Australia	2004	Moravec, Kay, Hobbs	Journal of Parasitology
Synodontisia okavangoensis	Synodontisia	okavangoensis	12	13	Nematode	Fish	Botswana	2004	Moravec, van As	Systematic Parasitology
Stephanostomum beukelaardori	Stephanostomum	beukelaardori	14	13	Trematode	Fish	Namibia	2004	Bray, Reimer	Systematic Parasitology
Branchiopodataenia anaticapicirra	Branchiopodataenia	anaticapicirra	18	14	Cestode	Bird	Russia	2004	Bondarenko, Kontrimavichus	Systematic Parasitology
Aoruroides queenslandensis	Aoruroides	queenslandensis	10	15	Nematode	Invertebrate	Australia	2004	Jex, Cribb, Schneider	Systematic Parasitology
Urocleidoides vaginoclaustrum	Urocleidoides	vaginoclaustrum	13	15	Monogenean	Fish	India	2004	Jogunoori, Kritsky, Venkatanarasaiah	Systematic Parasitology
Prosorhynchoides cambapuntaensis	Prosorhynchoides	cambapuntaensis	16	15	Trematode	Fish	Argentina	2004	Lunaschi	Parasitology International
Maritrema novaezealandensis	Maritrema	novaezealandensis	9	17	Trematode	Bird	New Zealand	2004	Martorelli, Fredensborg, Mouritsen, Poulin	Journal of Parasitology
Pelecitus meridionaleporinus	Pelecitus	meridionaleporinus	9	18	Nematode	Mammal	Mexico	2004	Jimenez-Ruiz, Gardner, Cervantes, Lorenzo	Journal of Parasitology
Huffmanela lata	Huffmanela	lata	10	4	Nematode	Fish	New Caledonia	2005	Justine	Systematic Parasitology
Cosmocerca zugi	Cosmocerca	zugi	10	4	Nematode	Reptile	Papua New Guinea	2005	Bursey, Goldberg, Kraus	Journal of Parasitology
Diphyllobothrium fayi	Diphyllobothrium	fayi	16	4	Cestode	Mammal	Bering Sea	2005	Rausch	Comparative Parasitology
Hexangium brayi	Hexangium	brayi	9	5	Trematode	Fish	Egypt	2005	Hassanine, Gibson	Systematic Parasitology
Ataronema sekii	Ataronema	sekii	9	5	Nematode	Amphibian	Japan	2005	Hasegawa	Journal of Parasitology
Spicocleidus namae	Spicocleidus	namae	12	5	Monogenean	Fish	India	2005	Agrawal, Tripathi, Shukla	Systematic Parasitology
Galaxitaenia toloi	Galaxitaenia	toloi	12	5	Cestode	Fish	Argentina	2005	de Pertierra, Semenas	Journal of Parasitology
Thylacicleidus latus	Thylacicleidus	latus	14	5	Monogenean	Fish	Thailand	2005	Rehulkova, Gelnar	Journal of Parasitology
Dendromonocotyle lasti	Dendromonocotyle	lasti	16	5	Monogenean	Fish	Australia	2005	Chisholm, Whittington	Systematic Parasitology
Grammatorcynicola brayi	Grammatorcynicola	brayi	17	5	Trematode	Fish	Australia	2005	Bott, Cribb	Systematic Parasitology
Fairfaxia cribbi	Fairfaxia	cribbi	9	6	Trematode	Fish	Egypt	2005	Hassanine, Gibson	Systematic Parasitology
Decacotyle cairae	Decacotyle	cairae	10	6	Monogenean	Fish	Malaysia	2005	Chisholm, Whittington	Systematic Parasitology
Decacotyle elpora	Decacotyle	elpora	10	6	Monogenean	Fish	New Caledonia	2005	Marie, Justine	Systematic Parasitology
Gyrodactylus pictae	Gyrodactylus	pictae	12	6	Monogenean	Fish	Trinidad	2005	Cable, van Oosterhout, Barson, Harris	Systematic Parasitology
Gyrodactylus thlapi	Gyrodactylus	thlapi	12	6	Monogenean	Fish	Botswana	2005	Christison, Shinn, van As	Systematic Parasitology
Hysterothylacium perezi	Hysterothylacium	perezi	16	6	Nematode	Fish	Mexico	2005	Gopar-Merino, Osorio-Sarabia, Garcia-Prieto	Journal of Parasitology
Neoechinorhynchus moleri	Neoechinorhynchus	moleri	17	6	Acanthocephalan	Reptile	United States	2005	Barger	Comparative Parasitology
Grammatorcynicola nolani	Grammatorcynicola	nolani	17	6	Trematode	Fish	Australia	2005	Bott, Cribb	Systematic Parasitology
Anisakis paggiae	Anisakis	paggiae	8	7	Nematode	Mammal	United States	2005	Mattiucci, Nascetti, Dailey, Webb, Barros, Cianchi, Bullini	Systematic Parasitology
Rhabdias savagei	Rhabdias	savagei	8	7	Nematode	Amphibian	Costa Rica	2005	Bursey, Goldberg	Journal of Parasitology
Vexillata brooksi	Vexillata	brooksi	9	7	Nematode	Mammal	Costa Rica	2005	Falcon-Ordaz, Garcia-Prieto	Journal of Parasitology
Petasiger combesi	Petasiger	combesi	9	7	Trematode	Bird	Costa Rica	2005	Zamparo, Overstreet, Brooks	Journal of Parasitology
Iobothrium elegans	Iobothrium	elegans	10	7	Cestode	Fish	Australia	2005	Beveridge, Campbell	Systematic Parasitology
Allopharynx daileyi	Allopharynx	daileyi	11	7	Trematode	Reptile	Brazil	2005	Bursey, Goldberg, Vitt	Journal of Parasitology
Gorgoderina festoni	Gorgoderina	festoni	11	7	Trematode	Amphibian	Mexico	2005	Mata-Lopez, Leon-Regagnon	Systematic Parasitology
Oncomegoides celatus	Oncomegoides	celatus	12	7	Cestode	Fish	Australia	2005	Beveridge, Campbell	Systematic Parasitology
Litomosoides navonae	Litomosoides	navonae	12	7	Nematode	Mammal	Argentina	2005	Notarnicola	Systematic Parasitology
Mymarothecium boegeri	Mymarothecium	boegeri	13	7	Monogenean	Fish	Brazil	2005	Cohen, Kohn	Folia Parasitologica
Skrjabinocerca canutus	Skrjabinocerca	canutus	14	7	Nematode	Bird	Argentina	2005	Diaz, Cremonte, Navone, Laurenti	Systematic Parasitology
Clestobothrium gibsoni	Clestobothrium	gibsoni	14	7	Cestode	Fish	United States	2005	Dronen, Blend	Systematic Parasitology
Philophthalmus zalophi	Philophthalmus	zalophi	14	7	Trematode	Mammal	Galapagos	2005	Dailey, Ellin, Paras	Journal of Parasitology
Acanthobothrium ramiroi	Acanthobothrium	ramiroi	15	7	Cestode	Fish	Argentina	2005	Ivanov	Journal of Parasitology
Potorostrongylus woyliei	Potorostrongylus	woyliei	16	7	Nematode	Mammal	Australia	2005	Smales	Comparative Parasitology
Caballerolecythus ibunami	Caballerolecythus	ibunami	17	7	Trematode	Mammal	Mexico	2005	Lamothe-Argumedo, Falcon-Ordaz, Garcia-Prieto, Fernandez-Fernandez	Journal of Parasitology
Hemiurus lignator	Hemiurus	lignator	8	8	Trematode	Fish	Australia	2005	Bray, Cribb	Systematic Parasitology
Philometra tylosuri	Philometra	tylosuri	10	8	Nematode	Fish	Iraq	2005	Moravec, Hussain Ali	Folia Parasitologica
Parhadjelia cairinae	Parhadjelia	cairinae	11	8	Nematode	Bird	Costa Rica	2005	Zhang, Brooks	Journal of Parasitology
Meteterakis crombiei	Meteterakis	crombiei	11	8	Nematode	Reptile	Papua New Guinea	2005	Bursey, Goldberg, Kraus	Journal of Parasitology
Rhabdochona fabianae	Rhabdochona	fabianae	11	8	Nematode	Fish	Argentina	2005	Ramallo	Journal of Parasitology
Gnathostoma lamothei	Gnathostoma	lamothei	11	8	Nematode	Mammal	Mexico	2005	Bertoni-Ruiz, Garcia-Prieto, Osorio-Sarabia, Leon-Regagnon	Journal of Parasitology
Spauligodon zweifeli	Spauligodon	zweifeli	11	8	Nematode	Reptile	Papua New Guinea	2005	Bursey, Goldberg, Kraus	Journal of Parasitology
Aploparaksis demshini	Aploparaksis	demshini	12	8	Cestode	Bird	Russia	2005	Bondarenko, Kontrimavichus	Systematic Parasitology
Pterothominx moraveci	Pterothominx	moraveci	12	8	Nematode	Bird	Czech Republic	2005	Barus, Kajerova, Koubkova	Systematic Parasitology
Rhinebothrium gravidum	Rhinebothrium	gravidum	13	8	Cestode	Fish	Mexico	2005	Friggens, Duszynski	Comparative Parasitology
Chaulioleptos haywardi	Chaulioleptos	haywardi	13	8	Trematode	Fish	Australia	2005	Nolan, Cribb	Journal of Parasitology
Prosorhynchoides apogonis	Prosorhynchoides	apogonis	16	8	Trematode	Fish	Australia	2005	Bott, Cribb	Systematic Parasitology
Prochristianella multidum	Prochristianella	multidum	16	8	Cestode	Fish	Mexico	2005	Friggens, Duszynski	Comparative Parasitology
Pseudorhabdosynochus seabassi	Pseudorhabdosynochus	seabassi	20	8	Monogenean	Fish	China	2005	Wu, Li, Zhu, Xie	Folia Parasitologica
Urotrema shirleyae	Urotrema	shirleyae	8	9	Trematode	Reptile	Costa Rica	2005	Zamparo, Brooks, Tkach	Journal of Parasitology
Vexillata chitwoodi	Vexillata	chitwoodi	9	9	Nematode	Mammal	United States	2005	Durette-Desset, Digiani	Journal of Parasitology
Angiostoma coloaense	Angiostoma	coloaense	10	9	Nematode	Invertebrate	Vietnam	2005	Van Luc, Spiridonov, Wilson	Systematic Parasitology
Falcaustra kinsellai	Falcaustra	kinsellai	10	9	Nematode	Reptile	Malaysia	2005	Bursey, Freeman	Journal of Parasitology
Ascarophis valentina	Ascarophis	valentina	10	9	Nematode	Fish	Spain	2005	Ferrer, Aznar, Balbuena, Kostadinova, Raga, Moravec	Journal of Parasitology
Lobosorchis tibaldiae	Lobosorchis	tibaldiae	11	9	Trematode	Fish	Australia	2005	Miller, Cribb	Journal of Parasitology
Okinawandros goldbergi	Okinawandros	goldbergi	12	9	Nematode	Amphibian	Japan	2005	Hasegawa	Journal of Parasitology
Sanguinicola maritimus	Sanguinicola	maritimus	12	9	Trematode	Fish	Australia	2005	Nolan, Cribb	Systematic Parasitology
Parahemiurus xylokopos	Parahemiurus	xylokopos	12	9	Trematode	Fish	Australia	2005	Bray, Cribb	Systematic Parasitology
Raphidascaris nemipteri	Raphidascaris	nemipteri	13	9	Nematode	Fish	New Caledonia	2005	Moravec, Justine	Systematic Parasitology
Fossobothrium perplexum	Fossobothrium	perplexum	13	9	Cestode	Fish	Australia	2005	Beveridge, Campbell	Systematic Parasitology
Thylacicleidus brunensis	Thylacicleidus	brunensis	14	9	Monogenean	Fish	Thailand	2005	Rehulkova, Gelnar	Journal of Parasitology
Phoreiobothrium blissorum	Phoreiobothrium	blissorum	15	9	Cestode	Fish	United States	2005	Caira, Richmond, Swanson	Journal of Parasitology
Phoreiobothrium lewinense	Phoreiobothrium	lewinense	15	9	Cestode	Fish	United States	2005	Caira, Richmond, Swanson	Journal of Parasitology
Physalopteroides milnensis	Physalopteroides	milnensis	16	9	Nematode	Reptile	Papua New Guinea	2005	Bursey, Goldberg, Kraus	Journal of Parasitology
Syphacia millardiae	Syphacia	millardiae	8	10	Nematode	Mammal	India	2005	Hugot	Comparative Parasitology
Caiguiria himantopae	Caiguiria	himantopae	9	10	Trematode	Bird	United States	2005	Dronen, Blend, Davis	Comparative Parasitology
Huffmanela canadensis	Huffmanela	canadensis	10	10	Nematode	Fish	Canada	2005	Moravec, Conboy, Speare	Journal of Parasitology
Lamellodiscus kechemirae	Lamellodiscus	kechemirae	13	10	Monogenean	Fish	Algeria	2005	Amine, Euzet	Systematic Parasitology
Lamellodiscus tomentosus	Lamellodiscus	tomentosus	13	10	Monogenean	Fish	Algeria	2005	Amine, Euzet	Systematic Parasitology
Thaumatocotyle roumillati	Thaumatocotyle	roumillati	14	10	Monogenean	Fish	United States	2005	de Buron, Euzet	Journal of Parasitology
Neohypocreadium aegyptense	Neohypocreadium	aegyptense	15	10	Trematode	Fish	Egypt	2005	Hassanine, Gibson	Systematic Parasitology
Parapharyngodon kenyaensis	Parapharyngodon	kenyaensis	15	10	Nematode	Reptile	Kenya	2005	Bursey, Goldberg	Journal of Parasitology
Phoreiobothrium robertsoni	Phoreiobothrium	robertsoni	15	10	Cestode	Fish	Australia	2005	Caira, Richmond, Swanson	Journal of Parasitology
Culuwiya cichlidorum	Culuwiya	cichlidorum	8	11	Trematode	Fish	Nicaragua	2005	Aguirre-Macedo, Scholz	Journal of Parasitology
Siphodera aegyptensis	Siphodera	aegyptensis	9	11	Trematode	Fish	Egypt	2005	Hassanine, Gibson	Systematic Parasitology
Aulacnema monodelphis	Aulacnema	monodelphis	9	11	Nematode	Invertebrate	Vietnam	2005	Van Luc, Spiridonov, Wilson	Systematic Parasitology
Chabirenia cayennensis	Chabirenia	cayennensis	10	11	Nematode	Reptile	French Guyana	2005	Lhermitte-Vallarino, Bain, Deharo, Bertani, Voza, Attout, Gaucher	Systematic Parasitology
Cucullanus oceaniensis	Cucullanus	oceaniensis	10	11	Nematode	Fish	Polynesia	2005	Moravec, Sasal, Wurtz, Taraschewski	Folia Parasitologica
Dendrorchis retrobiloba	Dendrorchis	retrobiloba	11	11	Trematode	Fish	Uruguay	2005	Volonterio, Ponce de Leon	Journal of Parasitology
Dactylogyrus hydrophloxi	Dactylogyrus	hydrophloxi	12	11	Monogenean	Fish	United States	2005	Cloutman, Rogers	Comparative Parasitology
Dactylogyrus magnibulbus	Dactylogyrus	magnibulbus	12	11	Monogenean	Fish	United States	2005	Cloutman, Rogers	Comparative Parasitology
Rhinebothrium chollaensis	Rhinebothrium	chollaensis	13	11	Cestode	Fish	Mexico	2005	Friggens, Duszynski	Comparative Parasitology
Coelobothrium gambusiense	Coelobothrium	gambusiense	13	11	Cestode	Fish	China	2005	Yang, Wang, Peng, Zhou, Liu	Journal of Parasitology
Euryhaliotrema dontykoleos	Euryhaliotrema	dontykoleos	14	11	Monogenean	Fish	Brazil	2005	Fehlauer, Boeger	Journal of Parasitology
Branchotenthes octohamatus	Branchotenthes	octohamatus	14	11	Monogenean	Fish	Australia	2005	Glennon, Chisholm, Whittington	Folia Parasitologica
Phoreiobothrium anticaporum	Phoreiobothrium	anticaporum	15	11	Cestode	Fish	United States	2005	Caira, Richmond, Swanson	Journal of Parasitology
Eutetrarhynchus cortezensis	Eutetrarhynchus	cortezensis	15	11	Cestode	Fish	Mexico	2005	Friggens, Duszynski	Comparative Parasitology
Pseudorhabdosynochus caledonicus	Pseudorhabdosynochus	caledonicus	20	11	Monogenean	Fish	New Caledonia	2005	Justine	Systematic Parasitology
Pseudorhabdosynochus hirundineus	Pseudorhabdosynochus	hirundineus	20	11	Monogenean	Fish	New Caledonia	2005	Justine	Systematic Parasitology
Pseudorhabdosynochus summanoides	Pseudorhabdosynochus	summanoides	20	11	Monogenean	Fish	China	2005	Tingbao, Gibson, Bijian	Systematic Parasitology
Thelandros samburuensis	Thelandros	samburuensis	10	12	Nematode	Reptile	Kenya	2005	Bursey, Goldberg	Journal of Parasitology
Philometra strongylurae	Philometra	strongylurae	10	12	Nematode	Fish	Iraq	2005	Moravec, Hussain Ali	Folia Parasitologica
Empruthotrema stenophallus	Empruthotrema	stenophallus	13	12	Monogenean	Fish	Malaysia	2005	Chisholm, Whittington	Journal of Parasitology
Atactorhynchus duranguensis	Atactorhynchus	duranguensis	14	12	Acanthocephalan	Fish	Mexico	2005	Salgado-Maldonado, Aguilar-Aguilar, Cabanas-Carranza	Systematic Parasitology
Zeylanurotrema sphenomorphi	Zeylanurotrema	sphenomorphi	14	12	Trematode	Reptile	Papua New Guinea	2005	Bursey, Goldberg, Kraus	Journal of Parasitology
Ligophorus mediterraneus	Ligophorus	mediterraneus	10	13	Monogenean	Fish	Spain	2005	Sarabeev, Balbuena, Euzet	Journal of Parasitology
Neoallopyge americanensis	Neoallopyge	americanensis	11	13	Trematode	Bird	United States	2005	Dronen, Blend	Journal of Parasitology
Notocotylus biomphalariae	Notocotylus	biomphalariae	11	13	Trematode	Bird	Argentina	2005	Flores, Brugni	Systematic Parasitology
Skrjabinura mesoamericana	Skrjabinura	mesoamericana	11	13	Nematode	Bird	Costa Rica	2005	Zhang, Brooks	Journal of Parasitology
Oswaldocruzia costaricensis	Oswaldocruzia	costaricensis	13	13	Nematode	Amphibian	Costa Rica	2005	Bursey, Goldberg	Journal of Parasitology
Cephalobellus cyclocephalae	Cephalobellus	cyclocephalae	13	13	Nematode	Invertebrate	Argentina	2005	Camino, Reboredo	Journal of Parasitology
Skrjabingylus santaceciliae	Skrjabingylus	santaceciliae	13	13	Nematode	Mammal	Costa Rica	2005	Carreno, Reif, Nadler	Journal of Parasitology
Pseudorhabdosynochus shenzhenensis	Pseudorhabdosynochus	shenzhenensis	20	13	Monogenean	Fish	China	2005	Yang, Zeng, Gibson	Journal of Parasitology
Acanthogyrus alternatspinus	Acanthogyrus	alternatspinus	12	14	Acanthocephalan	Fish	Japan	2005	Amin	Systematic Parasitology
Oochoristica leonregagnonae	Oochoristica	leonregagnonae	12	14	Cestode	Reptile	Mexico	2005	Arizmendi-Espinosa, Garcia-Prieto, Guillen-Hernandez	Journal of Parasitology
Neoechinorhynchus dorsovaginatus	Neoechinorhynchus	dorsovaginatus	17	14	Acanthocephalan	Fish	South Africa	2005	Amin, Christison	Systematic Parasitology
Pseudoacanthocephalus rhampholeontos	Pseudoacanthocephalus	rhampholeontos	21	14	Acanthocephalan	Reptile	Tanzania	2005	Smales	Journal of Parasitology
Gorgoderina megacetabularis	Gorgoderina	megacetabularis	11	15	Trematode	Amphibian	Costa Rica	2005	Mata-Lopez, Leon-Regagnon, Brooks	Journal of Parasitology
Steinernema robustispiculum	Steinernema	robustispiculum	11	15	Nematode	Invertebrate	Vietnam	2005	Phan, Subbotin, Waeyenberge, Moens	Systematic Parasitology
Acanthogyrus parareceptaclis	Acanthogyrus	parareceptaclis	12	15	Acanthocephalan	Fish	Japan	2005	Amin	Systematic Parasitology
Rhabdias kongmongthaensis	Rhabdias	kongmongthaensis	8	16	Nematode	Amphibian	Thailand	2005	Kuzmin, Tkach, Vaughan	Folia Parasitologica
Gekkotaenia novaeguineaensis	Gekkotaenia	novaeguineaensis	11	16	Cestode	Reptile	Papua New Guinea	2005	Bursey, Goldberg, Kraus	Journal of Parasitology
Phoreiobothrium perilocrocodilus	Phoreiobothrium	perilocrocodilus	15	16	Cestode	Fish	Australia	2005	Caira, Richmond, Swanson	Journal of Parasitology
Laticola dae	Laticola	dae	8	3	Monogenean	Fish	New Caledonia	2006	Journo, Justine	Systematic Parasitology
Gilquinia minor	Gilquinia	minor	9	5	Cestode	Fish	New Caledonia	2006	Beveridge, Justine	Systematic Parasitology
Hemionchos maior	Hemionchos	maior	10	5	Cestode	Fish	Mexico	2006	Campbell, Beveridge	Folia Parasitologica
Triaenorhina burti	Triaenorhina	burti	12	5	Cestode	Bird	Sri Lanka	2006	Georgiev, Gibson	Systematic Parasitology
Raillietnema nanus	Raillietnema	nanus	12	5	Nematode	Reptile	Papua New Guinea	2006	Bursey, Goldberg, Kraus	Journal of Parasitology
Gyrodactylus neili	Gyrodactylus	neili	12	5	Monogenean	Fish	Canada	2006	LeBlanc, Hansen, Burt, Cone	Systematic Parasitology
Selachohemecus benzi	Selachohemecus	benzi	14	5	Trematode	Fish	United States	2006	Bullard, Overstreet, Carlson	Systematic Parasitology
Schistocephalus cotti	Schistocephalus	cotti	14	5	Cestode	Fish	Finland	2006	Chubb, Seppala, Luscher, Milinski, Valtonen	Systematic Parasitology
Plectanocotyle major	Plectanocotyle	major	14	5	Monogenean	Fish	Tunisia	2006	Budaya, Neifar, Euzet	Folia Parasitologica
Acanthobothrium etini	Acanthobothrium	etini	15	5	Cestode	Fish	Malaysia	2006	Fyler, Caira	Journal of Parasitology
Echinoplectanum laeve	Echinoplectanum	laeve	15	5	Monogenean	Fish	New Caledonia	2006	Justine, Euzet	Systematic Parasitology
Rhoptrobothrium limae	Rhoptrobothrium	limae	15	5	Cestode	Fish	Malaysia	2006	Jensen, Caira	Folia Parasitologica
Echinoplectanum rarum	Echinoplectanum	rarum	15	5	Monogenean	Fish	New Caledonia	2006	Justine, Euzet	Systematic Parasitology
Pseudorhabdosynochus venus	Pseudorhabdosynochus	venus	20	5	Monogenean	Fish	New Caledonia	2006	Hinsinger, Justine	Systematic Parasitology
Rhabdias bakeri	Rhabdias	bakeri	8	6	Nematode	Amphibian	United States	2006	Tkach, Kuzmin, Pulis	Journal of Parasitology
Rhabdias leonae	Rhabdias	leonae	8	6	Nematode	Reptile	Mexico	2006	Martinez-Salazar	Journal of Parasitology
Cucullanus pedroi	Cucullanus	pedroi	10	6	Nematode	Fish	Argentina	2006	Timi, Lanfranchi	Journal of Parasitology
Cosmocerca tyleri	Cosmocerca	tyleri	10	6	Nematode	Amphibian	Papua New Guinea	2006	Bursey, Goldberg, Kraus	Acta Parasitologica
Diplectanum sumpit	Diplectanum	sumpit	11	6	Monogenean	Fish	Malaysia	2006	Lim	Systematic Parasitology
Ruhnkecestus latipi	Ruhnkecestus	latipi	12	6	Cestode	Fish	Borneo	2006	Caira, Durkin	Comparative Parasitology
Raillietnema lynchi	Raillietnema	lynchi	12	6	Nematode	Amphibian	Costa Rica	2006	Bursey, Goldberg	Comparative Parasitology
Mobulocestus mollis	Mobulocestus	mollis	12	6	Cestode	Fish	Mexico	2006	Campbell, Beveridge	Folia Parasitologica
Overstreetia olsoni	Overstreetia	olsoni	12	6	Trematode	Fish	Australia	2006	Bray, Cribb	Systematic Parasitology
Lamellodiscus falcus	Lamellodiscus	falcus	13	6	Monogenean	Fish	Algeria	2006	Amine, Euzet, Kechemir-Issad	Systematic Parasitology
Adenobrechmos greeri	Adenobrechmos	greeri	13	6	Cestode	Reptile	Papua New Guinea	2006	Bursey, Goldberg, Kraus	Comparative Parasitology
Procamallanus longus	Procamallanus	longus	13	6	Nematode	Fish	New Caledonia	2006	Moravec, Justine, Rigby	Folia Parasitologica
Vittirhynchus squali	Vittirhynchus	squali	13	6	Cestode	Fish	New Caledonia	2006	Beveridge, Justine	Systematic Parasitology
Neoplagioporus kajika	Neoplagioporus	kajika	14	6	Trematode	Fish	Japan	2006	Urabe, Higa	Folia Parasitologica
Rhoptrobothrium chongi	Rhoptrobothrium	chongi	15	6	Cestode	Fish	Malaysia	2006	Jensen, Caira	Folia Parasitologica
Acanthobothrium foulki	Acanthobothrium	foulki	15	6	Cestode	Fish	Malaysia	2006	Reyda, Caira	Comparative Parasitology
Acanthobothrium gnomus	Acanthobothrium	gnomus	15	6	Cestode	Fish	Malaysia	2006	Reyda, Caira	Comparative Parasitology
Acanthobothrium saliki	Acanthobothrium	saliki	15	6	Cestode	Fish	Malaysia	2006	Fyler, Caira	Journal of Parasitology
Orectolobicestus randyi	Orectolobicestus	randyi	16	6	Cestode	Fish	Malaysia	2006	Ruhnke, Caira, Carpenter	Systematic Parasitology
Orectolobicestus tyleri	Orectolobicestus	tyleri	16	6	Cestode	Fish	Malaysia	2006	Ruhnke, Caira, Carpenter	Systematic Parasitology
Vexillata geomyos	Vexillata	geomyos	9	7	Nematode	Mammal	United States	2006	Falcon-Ordaz, Chen, Lamothe-Argumedo	Journal of Parasitology
Saturnius minutus	Saturnius	minutus	9	7	Trematode	Fish	Spain	2006	Blasco-Costa, Pankov, Gibson, Blabuena, Raga, Sarabeev, Kostadinova	Systematic Parasitology
Ligophorus caphali	Ligophorus	caphali	10	7	Monogenean	Fish	Spain	2006	Rubtsova, Balbuena, Sarabeev, Blasco-Costa, Euzet	Journal of Parasitology
Hemionchos mobulae	Hemionchos	mobulae	10	7	Cestode	Fish	Mexico	2006	Campbell, Beveridge	Folia Parasitologica
Ophiotaenia bonneti	Ophiotaenia	bonneti	11	7	Cestode	Amphibian	Costa Rica	2006	de Chambrier, Coquille, Brooks	Folia Parasitologica
Helicometra sprenti	Helicometra	sprenti	11	7	Trematode	Fish	Australia	2006	Aken'Ova, Cribb, Bray	Systematic Parasitology
Fellicocestus mobulae	Fellicocestus	mobulae	13	7	Cestode	Fish	Mexico	2006	Campbell, Beveridge	Folia Parasitologica
Lamellodiscus neifari	Lamellodiscus	neifari	13	7	Monogenean	Fish	Algeria	2006	Amine, Euzet, Kechemir-Issad	Systematic Parasitology
Rhipidocotyle nicolli	Rhipidocotyle	nicolli	13	7	Trematode	Fish	England	2006	Bartoli, Bray, Gibson	Systematic Parasitology
Acanthobothrium asnihae	Acanthobothrium	asnihae	15	7	Cestode	Fish	Malaysia	2006	Fyler, Caira	Journal of Parasitology
Paracreptotrema blancoi	Paracreptotrema	blancoi	15	7	Trematode	Fish	Costa Rica	2006	Choudhury, Perez-Ponce de Leon, Brooks, Daverdin	Journal of Parasitology
Neohypocreadium gibsoni	Neohypocreadium	gibsoni	15	7	Trematode	Fish	Egypt	2006	Hassanine	Acta Parasitologica
Acanthobothrium larsoni	Acanthobothrium	larsoni	15	7	Cestode	Fish	Malaysia	2006	Reyda, Caira	Comparative Parasitology
Acanthobothrium lepidum	Acanthobothrium	lepidum	15	7	Cestode	Fish	Malaysia	2006	Reyda, Caira	Comparative Parasitology
Echinoplectanum pudicum	Echinoplectanum	pudicum	15	7	Monogenean	Fish	New Caledonia	2006	Justine, Euzet	Systematic Parasitology
Acanthobothrium zainali	Acanthobothrium	zainali	15	7	Cestode	Fish	Malaysia	2006	Fyler, Caira	Journal of Parasitology
Quadrifoliovarium maceria	Quadrifoliovarium	maceria	17	7	Trematode	Fish	Australia	2006	Chambers, Cribb	Systematic Parasitology
Quadrifoliovarium simplex	Quadrifoliovarium	simplex	17	7	Trematode	Fish	Australia	2006	Chambers, Cribb	Systematic Parasitology
Paraorygmatobothrium arnoldi	Paraorygmatobothrium	arnoldi	18	7	Cestode	Fish	Australia	2006	Ruhnke, Thompson	Comparative Parasitology
Paraorygmatobothrium roberti	Paraorygmatobothrium	roberti	18	7	Cestode	Fish	United States	2006	Ruhnke, Thompson	Comparative Parasitology
Pseudorhabdosynochus cyathus	Pseudorhabdosynochus	cyathus	20	7	Monogenean	Fish	New Caledonia	2006	Hinsinger, Justine	Systematic Parasitology
Wardula bartolii	Wardula	bartolii	7	8	Trematode	Fish	Spain	2006	Perez-del Olmo, Gibson, Fernandez, Sanisidro, Raga, Kostadinova	Systematic Parasitology
Maracaya africana	Maracaya	africana	8	8	Nematode	Reptile	Congo	2006	Bouamer, Morand	Journal of Parasitology
Psettarium anthicum	Psettarium	anthicum	10	8	Trematode	Fish	United States	2006	Bullard, Overstreet	Folia Parasitologica
Curtuteria arguinae	Curtuteria	arguinae	10	8	Trematode	Bird	France	2006	Desclaux, Russell-Pinto, de Montaudouin, Bachelet	Journal of Parasitology
Angiostoma carettae	Angiostoma	carettae	10	8	Nematode	Reptile	United States	2006	Bursey, Manire	Comparative Parasitology
Salsuginus cubensis	Salsuginus	cubensis	10	8	Monogenean	Fish	Cuba	2006	Mendoza-Franco, Vidal-Martinez, Cruz-Quintana, Prats Leon	Systematic Parasitology
Monocotyle guttatae	Monocotyle	guttatae	10	8	Monogenean	Fish	Brazil	2006	Santos, Santos, Gibson	Journal of Parasitology
Catatropis hatcheri	Catatropis	hatcheri	10	8	Trematode	Bird	Argentina	2006	Flores, Brugni	Systematic Parasitology
Philometra justinei	Philometra	justinei	10	8	Nematode	Fish	France	2006	Moravec, Ternengo, Levron	Acta Parasitologica
Capillaria navoneae	Capillaria	navoneae	10	8	Nematode	Fish	Argentina	2006	Timi, Rossin, Lanfranchi	Journal of Parasitology
Hemionchos striatus	Hemionchos	striatus	10	8	Cestode	Fish	Mexico	2006	Campbell, Beveridge	Folia Parasitologica
Diplectanum copiosum	Diplectanum	copiosum	11	8	Monogenean	Fish	Brazil	2006	Boeger, Fehlauer, Maeques	Systematic Parasitology
Megalophallus deblocki	Megalophallus	deblocki	13	8	Trematode	Bird	Paraguay	2006	Kostadinova, Vaucher, Gibson	Systematic Parasitology
Pachycreadium lethrini	Pachycreadium	lethrini	13	8	Trematode	Fish	Egypt	2006	Hassanine	Acta Parasitologica
Neoascarophis macrouri	Neoascarophis	macrouri	13	8	Nematode	Fish	Greenland	2006	Moravec, Klimpel, Kara	Systematic Parasitology
Prosorhynchus maternus	Prosorhynchus	maternus	13	8	Trematode	Fish	New Caledonia	2006	Bray, Justine	Folia Parasitologica
Chandacleidus saiensis	Chandacleidus	saiensis	13	8	Monogenean	Fish	India	2006	Agrawal, Tripathi, Devak	Systematic Parasitology
Procamallanus variolae	Procamallanus	variolae	13	8	Nematode	Fish	New Caledonia	2006	Moravec, Justine, Rigby	Folia Parasitologica
Echinobothrium diamanti	Echinobothrium	diamanti	14	8	Cestode	Fish	Israel	2006	Ivanov, Lipshitz	Journal of Parasitology
Rhoptrobothrium gambangi	Rhoptrobothrium	gambangi	15	8	Cestode	Fish	Malaysia	2006	Jensen, Caira	Folia Parasitologica
Echinoplectanum leopardi	Echinoplectanum	leopardi	15	8	Monogenean	Fish	New Caledonia	2006	Justine, Euzet	Systematic Parasitology
Acanthobothrium masnihae	Acanthobothrium	masnihae	15	8	Cestode	Fish	Malaysia	2006	Fyler, Caira	Journal of Parasitology
Prosorhynchoides borealis	Prosorhynchoides	borealis	16	8	Trematode	Fish	France	2006	Bartoli, Gibson, Bray	Systematic Parasitology
Orectolobicestus kelleyae	Orectolobicestus	kelleyae	16	8	Cestode	Fish	Malaysia	2006	Ruhnke, Caira, Carpenter	Systematic Parasitology
Orectolobicestus lorettae	Orectolobicestus	lorettae	16	8	Cestode	Fish	Malaysia	2006	Ruhnke, Caira, Carpenter	Systematic Parasitology
Paraorygmatobothrium janineae	Paraorygmatobothrium	janineae	18	8	Cestode	Fish	Australia	2006	Ruhnke, Healy, Shapero	Journal of Parasitology
Pseudorhabdosynochus calathus	Pseudorhabdosynochus	calathus	20	8	Monogenean	Fish	New Caledonia	2006	Hinsinger, Justine	Systematic Parasitology
Cardicola ambrosioi	Cardicola	ambrosioi	9	9	Trematode	Fish	Argentina	2006	Braicovich, Etchegoin, Timi, Sardella	Parasitology International
Terranova amoyensis	Terranova	amoyensis	9	9	Nematode	Fish	China	2006	Fang, Luo	Journal of Parasitology
Saturnius dimitrovi	Saturnius	dimitrovi	9	9	Trematode	Fish	Bulgaria	2006	Blasco-Costa, Pankov, Gibson, Blabuena, Raga, Sarabeev, Kostadinova	Systematic Parasitology
Aberrapex manjajiae	Aberrapex	manjajiae	9	9	Cestode	Fish	Malaysia	2006	Jensen	Systematic Parasitology
Ailinella mirabilis	Ailinella	mirabilis	9	9	Cestode	Fish	Argentina	2006	Gil de Pertierra, Semenas	Folia Parasitologica
Trichuris pardinasi	Trichuris	pardinasi	9	9	Nematode	Mammal	Argentina	2006	Robles, Navone, Notarnicola	Journal of Parasitology
Acaenodera spinosior	Acaenodera	spinosior	10	9	Trematode	Fish	Argentina	2006	Etchegoin, Lanfranchi, Cremonte, Timi	Parasitology International
Dactylogyrus coartatus	Dactylogyrus	coartatus	12	9	Monogenean	Fish	Thailand	2006	Rehulkova, Gelnar	Systematic Parasitology
Anoplectanum microsoma	Anoplectanum	microsoma	12	9	Monogenean	Fish	Brazil	2006	Boeger, Fehlauer, Maeques	Systematic Parasitology
Rhinebothrium abaiensis	Rhinebothrium	abaiensis	13	9	Cestode	Fish	Malaysia	2006	Healy	Journal of Parasitology
Procamallanus anguillae	Procamallanus	anguillae	13	9	Nematode	Fish	Thailand	2006	Moravec, Taraschewski, Anantaphruti, Maipanich, Laoprasert	Parasitology Research
Pseudodelphis limnicola	Pseudodelphis	limnicola	13	9	Nematode	Fish	Argentina	2006	Brugni, Viozzi	Folia Parasitologica
Procamallanus pacificus	Procamallanus	pacificus	13	9	Nematode	Fish	New Caledonia	2006	Moravec, Justine, Wurtz, Taraschewski, Sasal	Journal of Parasitology
Parafilaroides gullandae	Parafilaroides	gullandae	14	9	Nematode	Mammal	United States	2006	Dailey	Journal of Parasitology
Sagittirhynchus aculeatus	Sagittirhynchus	aculeatus	15	9	Cestode	Fish	New Caledonia	2006	Beveridge, Justine	Systematic Parasitology
Trichostrongylus duretteae	Trichostrongylus	duretteae	16	9	Nematode	Mammal	Argentina	2006	Rossin, Timi, Malizia	Acta Parasitologica
Paradeuterobaris victoriae	Paradeuterobaris	victoriae	16	9	Trematode	Reptile	Australia	2006	Snyder, Tkach	Comparative Parasitology
Paraorygmatobothrium kirstenae	Paraorygmatobothrium	kirstenae	18	9	Cestode	Fish	Malaysia	2006	Ruhnke, Healy, Shapero	Journal of Parasitology
Pudica ctenomydis	Pudica	ctenomydis	6	10	Nematode	Mammal	Argentina	2006	Rossin, Timi, Malizia	Parasitology International
Karyakartia egyptensis	Karyakartia	egyptensis	11	10	Trematode	Fish	Egypt	2006	El-Sayed Abdou, Dronen, Blend	Journal of Parasitology
Spinomatrix penteormos	Spinomatrix	penteormos	11	10	Monogenean	Fish	Brazil	2006	Boeger, Fehlauer, Maeques	Systematic Parasitology
Australicola pectinatus	Australicola	pectinatus	12	10	Cestode	Fish	Australia	2006	Kuchta, Scholz	Journal of Parasitology
Nomimoscolex pertierrae	Nomimoscolex	pertierrae	12	10	Cestode	Fish	Brazil	2006	de Chambrier, Takemoto, Pavanelli	Systematic Parasitology
Brachyenteron helicoleni	Brachyenteron	helicoleni	13	10	Trematode	Fish	Scotland	2006	Bray, Kuchta	Acta Parasitologica
Allobilharzia visceralis	Allobilharzia	visceralis	13	10	Trematode	Bird	Iceland	2006	Kolárová, Rudolfová, Hampl, Skírnisson	Parasitology International
Euryhaliotrema hainanense	Euryhaliotrema	hainanense	14	10	Monogenean	Fish	China	2006	Jun, Jianying	Systematic Parasitology
Parafilaroides measuresae	Parafilaroides	measuresae	14	10	Nematode	Mammal	United States	2006	Dailey	Journal of Parasitology
Squalonchocotyle mitsukurii	Squalonchocotyle	mitsukurii	16	10	Monogenean	Fish	Japan	2006	Kitamura, Ogawa, Taniuchi, Hirose	Systematic Parasitology
Orectolobicestus mukahensis	Orectolobicestus	mukahensis	16	10	Cestode	Fish	Malaysia	2006	Ruhnke, Caira, Carpenter	Systematic Parasitology
Neohaematotrephus fischthali	Neohaematotrephus	fischthali	17	10	Trematode	Bird	Venezuela	2006	Zamparo, Brooks	Journal of Parasitology
Laticola lingaoensis	Laticola	lingaoensis	8	11	Monogenean	Fish	China	2006	Tingbao, Kritsky, Yuan, Jianying, Suhua, Agrawal	Systematic Parasitology
Yorkeria xiamenensis	Yorkeria	xiamenensis	8	11	Cestode	Fish	China	2006	Li, Wang	Journal of Parasitology
Dichelyne mariajuliae	Dichelyne	mariajuliae	9	11	Nematode	Fish	Argentina	2006	Alarcos, Timi, Etchegoin, Sardella	Journal of Parasitology
Philometra cynoscionis	Philometra	cynoscionis	10	11	Nematode	Fish	United States	2006	Moravec, de Buron, Roumillat	Folia Parasitologica
Falcaustra donanaensis	Falcaustra	donanaensis	10	11	Nematode	Reptile	Spain	2006	Hidalgo-Vila, Ribas, Florencio, Perez-Santigosa, Casanova	Parasitology Research
Philometra overstreeti	Philometra	overstreeti	10	11	Nematode	Fish	United States	2006	Moravec, de Buron	Folia Parasitologica
Aspidodera sogandaresi	Aspidodera	sogandaresi	10	11	Nematode	Mammal	United States	2006	Jimenez-Ruiz, Gardner, Varela-Stokes	Journal of Parasitology
Aploparaksis kornyushini	Aploparaksis	kornyushini	12	11	Cestode	Bird	Ukraine	2006	Bondarenko, Kontrimavichus	Systematic Parasitology
Dactylogyrus melanopteri	Dactylogyrus	melanopteri	12	11	Monogenean	Fish	Thailand	2006	Rehulkova, Gelnar	Systematic Parasitology
Mobulocestus nephritidis	Mobulocestus	nephritidis	12	11	Cestode	Fish	Mexico	2006	Campbell, Beveridge	Folia Parasitologica
Dactylogyrus parvibulbus	Dactylogyrus	parvibulbus	12	11	Monogenean	Fish	United States	2006	Cloutman, Rogers	Comparative Parasitology
Cornutohaptor nigrescensi	Cornutohaptor	nigrescensi	13	11	Monogenean	Fish	Mexico	2006	Mendoza-Franco, Violante-Gonzalez, Vidal-Martinez	Journal of Parasitology
Pseudometadena aegyptensis	Pseudometadena	aegyptensis	14	11	Trematode	Fish	Egypt	2006	Hassanine	Acta Parasitologica
Orientatractis asymmetrica	Orientatractis	asymmetrica	14	11	Nematode	Reptile	Costa Rica	2006	Gibbons, Platt	Journal of Helminthology
Euryhaliotrema xinyingense	Euryhaliotrema	xinyingense	14	11	Monogenean	Fish	China	2006	Jun, Jianying	Systematic Parasitology
Echinoplectanum chauvetorum	Echinoplectanum	chauvetorum	15	11	Monogenean	Fish	New Caledonia	2006	Justine, Euzet	Systematic Parasitology
Proneohelicometra aegyptensis	Proneohelicometra	aegyptensis	17	11	Trematode	Fish	Egypt	2006	Hassanine	Acta Parasitologica
Callorhynchocotyle sagamiensis	Callorhynchocotyle	sagamiensis	18	11	Monogenean	Fish	Japan	2006	Kitamura, Ogawa, Taniuchi, Hirose	Systematic Parasitology
Guidus argentinense	Guidus	argentinense	6	12	Cestode	Fish	Argentina	2006	Ivanov	Journal of Parasitology
Schulzia ptychoglossi	Schulzia	ptychoglossi	8	12	Nematode	Reptile	Panama	2006	Bursey, Goldberg, Telford	Journal of Parasitology
Philometra carolinensis	Philometra	carolinensis	10	12	Nematode	Fish	United States	2006	Moravec, de Buron, Roumillat	Folia Parasitologica
Dolichorchis lacombeensis	Dolichorchis	lacombeensis	12	12	Trematode	Bird	Argentina	2006	Lunaschi, Drago	Acta Parasitologica
Dactylogyrus larrymilleri	Dactylogyrus	larrymilleri	12	12	Monogenean	Fish	United States	2006	Cloutman	Comparative Parasitology
Mobulocestus lepidoscolex	Mobulocestus	lepidoscolex	12	12	Cestode	Fish	Mexico	2006	Campbell, Beveridge	Folia Parasitologica
Dactylogyrus macrocolpius	Dactylogyrus	macrocolpius	12	12	Monogenean	Fish	Thailand	2006	Rehulkova, Gelnar	Systematic Parasitology
Chandacleidus lucknowensis	Chandacleidus	lucknowensis	13	12	Monogenean	Fish	India	2006	Agrawal, Tripathi, Devak	Systematic Parasitology
Paracotyletrema poncedeleoni	Paracotyletrema	poncedeleoni	15	12	Trematode	Reptile	Uruguay	2006	Volonterio, Baletta, Meneghel	Journal of Parasitology
Acanthobothrium tetabuanense	Acanthobothrium	tetabuanense	15	12	Cestode	Fish	Malaysia	2006	Reyda, Caira	Comparative Parasitology
Megasolena dongzhaiensis	Megasolena	dongzhaiensis	10	13	Trematode	Fish	China	2006	Liu, Zhou, Yu, Liu	Journal of Parasitology
Polylekithum catahoulensis	Polylekithum	catahoulensis	12	13	Trematode	Fish	United States	2006	Curran, Tkach, Overstreet	Acta Parasitologica
Oswaldocruzia nicaraguensis	Oswaldocruzia	nicaraguensis	13	13	Nematode	Reptile	Nicaragua	2006	Bursey, Goldberg, Vitt	Journal of Parasitology
Sciurodendrium bravohollisae	Sciurodendrium	bravohollisae	14	13	Nematode	Mammal	Mexico	2006	Falcon-Ordaz, Lamothe-Argumedo	Journal of Parasitology
Pneumatophilus tracheophilus	Pneumatophilus	tracheophilus	14	13	Trematode	Reptile	United States	2006	Goodman, Monks	Comparative Parasitology
Heteroplectanum flabelliforme	Heteroplectanum	flabelliforme	15	13	Monogenean	Fish	Malaysia	2006	Lim	Systematic Parasitology
Rhinoclemmysnema multilabiatum	Rhinoclemmysnema	multilabiatum	16	13	Nematode	Reptile	Costa Rica	2006	Gibbons, Platt	Journal of Helminthology
Quadrifoliovarium quattuordecim	Quadrifoliovarium	quattuordecim	17	13	Trematode	Fish	Australia	2006	Chambers, Cribb	Systematic Parasitology
Anuracanthorhynchus tritaxisentis	Anuracanthorhynchus	tritaxisentis	19	13	Acanthocephalan	Amphibian	Brazil	2006	Bursey, Vrcibradic, Hatano, Rocha	Journal of Parasitology
Atractis costaricaensis	Atractis	costaricaensis	8	14	Nematode	Reptile	Costa Rica	2006	Gibbons, Platt	Journal of Helminthology
Brachylaima llobregatensis	Brachylaima	llobregatensis	11	14	Trematode	Mammal	Spain	2006	Gonzalez-Moreno, Gracenea	Journal of Parasitology
Anoplectanum haptorodynatum	Anoplectanum	haptorodynatum	12	14	Monogenean	Fish	Brazil	2006	Boeger, Fehlauer, Maeques	Systematic Parasitology
Philometroides paralichthydis	Philometroides	paralichthydis	14	14	Nematode	Fish	United States	2006	Moravec, de Buron	Folia Parasitologica
Doodytrema carettochelydis	Doodytrema	carettochelydis	10	15	Trematode	Reptile	Australia	2006	Tkach, Snyder	Comparative Parasitology
Rhinebothrium kinabatanganensis	Rhinebothrium	kinabatanganensis	13	17	Cestode	Fish	Malaysia	2006	Healy	Journal of Parasitology
Rhinebothrium megacanthophallus	Rhinebothrium	megacanthophallus	13	17	Cestode	Fish	Malaysia	2006	Healy	Journal of Parasitology
Pharyngodon duci	Pharyngodon	duci	11	4	Nematode	Reptile	Vietnam	2007	Binh, Bursey, Goldberg	Acta Parasitologica
Grillotia brayi	Grillotia	brayi	9	5	Cestode	Fish	Iceland	2007	Beveridge, Campbell	Systematic Parasitology
Cetitrema meadi	Cetitrema	meadi	9	5	Trematode	Mammal	United States	2007	Dailey	Comparative Parasitology
Cucullanus pargi	Cucullanus	pargi	10	5	Nematode	Fish	Mexico	2007	Gonzalez-Solis, Tuz-Paredes, Quintal-Loria	Folia Parasitologica
Diplectanum nanus	Diplectanum	nanus	11	5	Monogenean	Fish	New Caledonia	2007	Justine	Systematic Parasitology
Hydromermis osami	Hydromermis	osami	11	5	Nematode	Invertebrate	United States	2007	Johnson, Kleve	Journal of Parasitology
Inserotrema puyei	Inserotrema	puyei	11	5	Monogenean	Fish	Chile	2007	Viozzi, Marin, Carvajal, Brugni, Mancilla	Journal of Parasitology
Progamotaenia obesa	Progamotaenia	obesa	13	5	Cestode	Mammal	Australia	2007	Beveridge	Systematic Parasitology
Skrjabinelazia vozae	Skrjabinelazia	vozae	14	5	Nematode	Reptile	France	2007	Lhermitte, Bain, Hering-Hagenbeck	Systematic Parasitology
Pseudopycnadena tendu	Pseudopycnadena	tendu	15	5	Trematode	Fish	New Caledonia	2007	Justine, Bray	Acta Parasitologica
Parachristianella parva	Parachristianella	parva	17	5	Cestode	Fish	Mexico	2007	Campbell, Beveridge	Comparative Parasitology
Aglaiogyrodactylus conei	Aglaiogyrodactylus	conei	18	5	Monogenean	Fish	Brazil	2007	Kritsky, Vianna, Boeger	Systematic Parasitology
Onychogyrodactylus sudis	Onychogyrodactylus	sudis	18	5	Monogenean	Fish	Brazil	2007	Kritsky, Vianna, Boeger	Systematic Parasitology
Potamotrygonocotyle rarum	Potamotrygonocotyle	rarum	19	5	Monogenean	Fish	Brazil	2007	Domingues, Pancera, Marques	Folia Parasitologica
Pseudorhabdosynochus argus	Pseudorhabdosynochus	argus	20	5	Monogenean	Fish	New Caledonia	2007	Justine	Systematic Parasitology
Pseudorhabdosynochus sosia	Pseudorhabdosynochus	sosia	20	5	Monogenean	Fish	Tunisia	2007	Neifar, Euzet	Folia Parasitologica
Yorkeria izardi	Yorkeria	izardi	8	6	Cestode	Fish	Australia	2007	Caira, Jensen, Rajan	Journal of Parasitology
Aplectana krausi	Aplectana	krausi	9	6	Nematode	Amphibian	Papua New Guinea	2007	Bursey, Goldberg	Acta Parasitologica
Aplectana tarija	Aplectana	tarija	9	6	Nematode	Amphibian	Argentina	2007	Ramallo, Bursey, Goldberg	Journal of Parasitology
Latuterus tkachi	Latuterus	tkachi	9	6	Trematode	Fish	Australia	2007	Miller, Cribb	Acta Parasitologica
Cucullanus angeli	Cucullanus	angeli	10	6	Nematode	Fish	Mexico	2007	Cabanas-Carranza, Caspeta-Mandujano	Journal of Parasitology
Haliotrema banana	Haliotrema	banana	10	6	Monogenean	Fish	New Caledonia	2007	Lim, Justine	Folia Parasitologica
Thelastoma krausi	Thelastoma	krausi	10	6	Nematode	Invertebrate	United States	2007	Carreno	Comparative Parasitology
Anomotaenia barusi	Anomotaenia	barusi	11	6	Cestode	Bird	Slovakia	2007	Hanzelova, Macko, Mackova	Acta Parasitologica
Dracunculus mulbus	Dracunculus	mulbus	11	6	Nematode	Reptile	Australia	2007	Jones, Mulder	Systematic Parasitology
Megalonchos shawae	Megalonchos	shawae	11	6	Cestode	Fish	Australia	2007	Caira, Reyda, Mega	Systematic Parasitology
Skrjabinodon dixoni	Skrjabinodon	dixoni	12	6	Nematode	Reptile	Peru	2007	Bursey, Goldberg	Journal of Parasitology
Choanocotyle platti	Choanocotyle	platti	12	6	Trematode	Reptile	Australia	2007	Tkach, Snyder	Acta Parasitologica
Dipetalonema yatesi	Dipetalonema	yatesi	12	6	Nematode	Mammal	Bolivia	2007	Notarnicola, Jimenez, Gardner	Journal of Parasitology
Calydiscoides euzeti	Calydiscoides	euzeti	13	6	Monogenean	Fish	New Caledonia	2007	Justine	Systematic Parasitology
Progamotaenia tenuis	Progamotaenia	tenuis	13	6	Cestode	Mammal	Australia	2007	Beveridge	Systematic Parasitology
Cosmocercoides lilloi	Cosmocercoides	lilloi	14	6	Nematode	Amphibian	Argentina	2007	Ramallo, Bursey, Goldberg	Journal of Parasitology
Glyphidohaptor sigani	Glyphidohaptor	sigani	14	6	Monogenean	Fish	Australia	2007	Kritsky, Galli, Yang	Journal of Parasitology
Macrourimegatrema gadoma	Macrourimegatrema	gadoma	17	6	Trematode	Fish	United States	2007	Blend, Dronen, Armstrong	Systematic Parasitology
Aglaiogyrodactylus guttus	Aglaiogyrodactylus	guttus	18	6	Monogenean	Fish	Brazil	2007	Kritsky, Vianna, Boeger	Systematic Parasitology
Monostephanostomum nolani	Monostephanostomum	nolani	18	6	Trematode	Fish	Australia	2007	Bray, Cribb	Folia Parasitologica
Pseudorhabdosynochus auitoe	Pseudorhabdosynochus	auitoe	20	6	Monogenean	Fish	New Caledonia	2007	Justine	Systematic Parasitology
Pseudorhabdosynochus buitoe	Pseudorhabdosynochus	buitoe	20	6	Monogenean	Fish	New Caledonia	2007	Justine	Systematic Parasitology
Pseudorhabdosynochus cuitoe	Pseudorhabdosynochus	cuitoe	20	6	Monogenean	Fish	New Caledonia	2007	Justine	Systematic Parasitology
Pseudorhabdosynochus duitoe	Pseudorhabdosynochus	duitoe	20	6	Monogenean	Fish	New Caledonia	2007	Justine	Systematic Parasitology
Pseudorhabdosynochus euitoe	Pseudorhabdosynochus	euitoe	20	6	Monogenean	Fish	New Caledonia	2007	Justine	Systematic Parasitology
Pseudorhabdosynochus fuitoe	Pseudorhabdosynochus	fuitoe	20	6	Monogenean	Fish	New Caledonia	2007	Justine	Systematic Parasitology
Pseudorhabdosynochus guitoe	Pseudorhabdosynochus	guitoe	20	6	Monogenean	Fish	New Caledonia	2007	Justine	Systematic Parasitology
Pseudorhabdosynochus huitoe	Pseudorhabdosynochus	huitoe	20	6	Monogenean	Fish	New Caledonia	2007	Justine	Systematic Parasitology
Yorkeria garneri	Yorkeria	garneri	8	7	Cestode	Fish	Malaysia	2007	Caira, Jensen, Rajan	Journal of Parasitology
Rhabdias kuzmini	Rhabdias	kuzmini	8	7	Nematode	Amphibian	Mexico	2007	Martinez-Salazar, Leon-Regagnon	Journal of Parasitology
Caulanus thomasi	Caulanus	thomasi	8	7	Trematode	Fish	Australia	2007	Miller, Cribb	Acta Parasitologica
Lomasoma triglae	Lomasoma	triglae	8	7	Trematode	Fish	France	2007	Bartoli, Kostadinova, Gibson	Systematic Parasitology
Neoncicola artibei	Neoncicola	artibei	10	7	Acanthocephalan	Mammal	Paraguay	2007	Smales	Comparative Parasitology
Ligophorus cheleus	Ligophorus	cheleus	10	7	Monogenean	Fish	Japan	2007	Rubtsova, Balbuena, Sarabeev	Journal of Parasitology
Ascarophis draconi	Ascarophis	draconi	10	7	Nematode	Fish	Chile	2007	Munoz, George-Nascimento	Journal of Parasitology
Ascarophis richeri	Ascarophis	richeri	10	7	Nematode	Fish	New Caledonia	2007	Moravec, Justine	Acta Parasitologica
Lamellodiscus theroni	Lamellodiscus	theroni	13	7	Monogenean	Fish	Tunisia	2007	Amine, Euzet, Kechemir-Issad	Acta Parasitologica
Stephanostomum adlardi	Stephanostomum	adlardi	14	7	Trematode	Fish	Australia	2007	Bray, Cribb, Waeschenbach, Littlewood	Acta Parasitologica
Pomphorhynchus moyanoi	Pomphorhynchus	moyanoi	14	7	Acanthocephalan	Fish	Chile	2007	Olmos, Habit	Journal of Parasitology
Dentiphilometra lutjani	Dentiphilometra	lutjani	15	7	Nematode	Fish	Mexico	2007	Gonzalez-Solis, Moravec, Paredes	Journal of Parasitology
Neosychnocotyle maggiae	Neosychnocotyle	maggiae	15	7	Trematode	Reptile	Australia	2007	Snyder, Tkach	Journal of Parasitology
Hysterothylacium liparis	Hysterothylacium	liparis	16	7	Nematode	Fish	China	2007	Li, Xu, Zhang	Acta Parasitologica
Aglaiogyrodactylus calamus	Aglaiogyrodactylus	calamus	18	7	Monogenean	Fish	Brazil	2007	Kritsky, Vianna, Boeger	Systematic Parasitology
Oligacanthorhynchus nickoli	Oligacanthorhynchus	nickoli	19	7	Acanthocephalan	Bird	United States	2007	Bolette	Journal of Parasitology
Potamotrygonocotyle umbella	Potamotrygonocotyle	umbella	19	7	Monogenean	Fish	Brazil	2007	Domingues, Pancera, Marques	Folia Parasitologica
Pseudorhabdosynochus bacchus	Pseudorhabdosynochus	bacchus	20	7	Monogenean	Fish	New Caledonia	2007	Sigura, Chauvet, Justine	Acta Parasitologica
Pseudorhabdosynochus bouaini	Pseudorhabdosynochus	bouaini	20	7	Monogenean	Fish	Tunisia	2007	Neifar, Euzet	Folia Parasitologica
Pseudorhabdosynochus minutus	Pseudorhabdosynochus	minutus	20	7	Monogenean	Fish	New Caledonia	2007	Justine	Systematic Parasitology
Moaciria moraveci	Moaciria	moraveci	8	8	Nematode	Amphibian	Papua New Guinea	2007	Bursey, Goldberg, Kraus	Acta Parasitologica
Yorkeria teeveeyi	Yorkeria	teeveeyi	8	8	Cestode	Fish	Malaysia	2007	Caira, Jensen, Rajan	Journal of Parasitology
Opecoelus pomatomi	Opecoelus	pomatomi	9	8	Trematode	Fish	Australia	2007	Aken'Ova	Systematic Parasitology
Cameronia triovata	Cameronia	triovata	9	8	Nematode	Invertebrate	India	2007	Shah	Acta Parasitologica
Ligophorus domnichi	Ligophorus	domnichi	10	8	Monogenean	Fish	Japan	2007	Rubtsova, Balbuena, Sarabeev	Journal of Parasitology
Philometra mexicana	Philometra	mexicana	10	8	Nematode	Fish	Mexico	2007	Moravec, Salgado-Maldonado	Acta Parasitologica
Huffmanela moraveci	Huffmanela	moraveci	10	8	Nematode	Fish	Argentina	2007	Carballo, Navone	Journal of Parasitology
Limnomermis steineri	Limnomermis	steineri	11	8	Nematode	Invertebrate	United States	2007	Johnson, Kleve	Journal of Parasitology
Plagiocirrus loboides	Plagiocirrus	loboides	12	8	Trematode	Fish	United States	2007	Curran, Overstreet, Tkach	Journal of Parasitology
Progamotaenia kellerae	Progamotaenia	kellerae	13	8	Cestode	Mammal	Australia	2007	Beveridge	Systematic Parasitology
Skrjabinelazia boomkeri	Skrjabinelazia	boomkeri	14	8	Nematode	Reptile	South Africa	2007	Lhermitte, Bain, Hering-Hagenbeck	Systematic Parasitology
Brachylecithum glareoli	Brachylecithum	glareoli	14	8	Trematode	Mammal	Poland	2007	Hildebrand, Okulewicz, Popiolek	Journal of Parasitology
Spirophilometra pacifica	Spirophilometra	pacifica	15	8	Nematode	Fish	Mexico	2007	Moravec, Santana-Pineros, Gonzalez-Solis, Torres-Huerta	Folia Parasitologica
Macrobothridium sinensis	Macrobothridium	sinensis	15	8	Cestode	Fish	China	2007	Li, Wang	Journal of Parasitology
Paracosmocercella rosettae	Paracosmocercella	rosettae	17	8	Nematode	Amphibian	Japan	2007	Hasegawa, Ikeda	Journal of Parasitology
Pseudodiplectanum syrticum	Pseudodiplectanum	syrticum	17	8	Monogenean	Fish	Tunisia	2007	Derbel, Boudaya, Neifar	Systematic Parasitology
Potamotrygonocotyle aramasae	Potamotrygonocotyle	aramasae	19	8	Monogenean	Fish	Brazil	2007	Domingues, Pancera, Marques	Folia Parasitologica
Pseudorhabdosynochus enitsuji	Pseudorhabdosynochus	enitsuji	20	8	Monogenean	Fish	Tunisia	2007	Neifar, Euzet	Folia Parasitologica
Pseudorhabdosynochus justinei	Pseudorhabdosynochus	justinei	20	8	Monogenean	Fish	China	2007	Zeng, Tingbao	Systematic Parasitology
Rhabdias alabialis	Rhabdias	alabialis	8	9	Nematode	Amphibian	Costa Rica	2007	Kuzmin, Tkach, Brooks	Journal of Parasitology
Syphacia carlitosi	Syphacia	carlitosi	8	9	Nematode	Mammal	Argentina	2007	Robles, Navone	Journal of Parasitology
Africana kinixysae	Africana	kinixysae	8	9	Nematode	Reptile	Congo	2007	Bouamer, Morand	Journal of Parasitology
Syphacia kinsellai	Syphacia	kinsellai	8	9	Nematode	Mammal	Argentina	2007	Rosario Robles, Navone	Parasitology Research
Ascarophis carvajali	Ascarophis	carvajali	10	9	Nematode	Fish	Chile	2007	Munoz, George-Nascimento	Journal of Parasitology
Camallanus jiyuensis	Camallanus	jiyuensis	10	9	Nematode	Fish	China	2007	Fang, Luo	Journal of Parasitology
Haliotrema leporinus	Haliotrema	leporinus	10	9	Monogenean	Fish	China	2007	Sun, Kritsky, Yang	Journal of Parasitology
Ligophorus pacificus	Ligophorus	pacificus	10	9	Monogenean	Fish	Japan	2007	Rubtsova, Balbuena, Sarabeev	Journal of Parasitology
Falcaustra papuensis	Falcaustra	papuensis	10	9	Nematode	Reptile	Papua New Guinea	2007	Bursey, Goldberg, Kraus	Acta Parasitologica
Allomermis solenopsi	Allomermis	solenopsi	10	9	Nematode	Invertebrate	Argentina	2007	Poinar, Porter, Tang, Hyman	Systematic Parasitology
Malawitrema staufferi	Malawitrema	staufferi	11	9	Trematode	Fish	Malawi	2007	Bray, Hendrix	Journal of Parasitology
Progamotaenia fimbriata	Progamotaenia	fimbriata	13	9	Cestode	Mammal	Australia	2007	Beveridge	Systematic Parasitology
Progamotaenia petrogale	Progamotaenia	petrogale	13	9	Cestode	Mammal	Australia	2007	Beveridge	Systematic Parasitology
Stilestrongylus andalgala	Stilestrongylus	andalgala	15	9	Nematode	Mammal	Argentina	2007	Digiani, Durette-Desset	Parasitology International
Cyclocotyloides bergstadi	Cyclocotyloides	bergstadi	15	9	Monogenean	Fish	North Atlantic	2007	Kritsky, Klimpel	Comparative Parasitology
Ophthalmophagus bucephali	Ophthalmophagus	bucephali	15	9	Trematode	Bird	United States	2007	Dronen, Blend	Comparative Parasitology
Stilestrongylus catamarca	Stilestrongylus	catamarca	15	9	Nematode	Mammal	Argentina	2007	Digiani, Durette-Desset	Parasitology International
Aphanoblastella chagresii	Aphanoblastella	chagresii	15	9	Monogenean	Fish	Panama	2007	Mendoza-Franco, Aguirre-Macedo, Vidal-Martinez	Journal of Parasitology
Stilestrongylus gracielae	Stilestrongylus	gracielae	15	9	Nematode	Mammal	Argentina	2007	Digiani, Durette-Desset	Parasitology International
Diaphorocleidus petrosusi	Diaphorocleidus	petrosusi	15	9	Monogenean	Fish	Panama	2007	Mendoza-Franco, Aguirre-Macedo, Vidal-Martinez	Journal of Parasitology
Aglaiogyrodactylus ctenistus	Aglaiogyrodactylus	ctenistus	18	9	Monogenean	Fish	Brazil	2007	Kritsky, Vianna, Boeger	Systematic Parasitology
Onychogyrodactylus hydaticus	Onychogyrodactylus	hydaticus	18	9	Monogenean	Fish	Brazil	2007	Kritsky, Vianna, Boeger	Systematic Parasitology
Africana congoensis	Africana	congoensis	8	10	Nematode	Reptile	Congo	2007	Bouamer, Morand	Journal of Parasitology
Yorkeria pusillulus	Yorkeria	pusillulus	8	10	Cestode	Fish	Malaysia	2007	Caira, Jensen, Rajan	Journal of Parasitology
Yorkeria saliputium	Yorkeria	saliputium	8	10	Cestode	Fish	Malaysia	2007	Caira, Jensen, Rajan	Journal of Parasitology
Opecoelus crowcrofti	Opecoelus	crowcrofti	9	10	Trematode	Fish	Australia	2007	Aken'Ova	Systematic Parasitology
Petasiger islandicus	Petasiger	islandicus	9	10	Trematode	Bird	Iceland	2007	Kostadinova, Skirnisson	Systematic Parasitology
Opecoelus woolcockae	Opecoelus	woolcockae	9	10	Trematode	Fish	Australia	2007	Aken'Ova	Systematic Parasitology
Ligophorus llewellyni	Ligophorus	llewellyni	10	10	Monogenean	Fish	Ukraine	2007	Dmitrieva, Gerasev, Pron'kina	Systematic Parasitology
Oxyascaris mcdiarmidi	Oxyascaris	mcdiarmidi	10	10	Nematode	Amphibian	Costa Rica	2007	Bursey, Goldberg	Acta Parasitologica
Helicometra aegyptense	Helicometra	aegyptense	11	10	Trematode	Fish	Egypt	2007	Hassanine	Acta Parasitologica
Oochoristica whitfieldi	Oochoristica	whitfieldi	12	10	Cestode	Reptile	Mexico	2007	Guillen-Hernandez, Garcia-Prieto, Arizmendi-Espinosa	Journal of Parasitology
Progamotaenia lomatosoma	Progamotaenia	lomatosoma	13	10	Cestode	Mammal	Australia	2007	Beveridge	Systematic Parasitology
Comephoronema macrochiri	Comephoronema	macrochiri	13	10	Nematode	Fish	Mid-Atlantic ridge	2007	Moravec, Klimpel	Journal of Parasitology
Urocleidoides similuncus	Urocleidoides	similuncus	13	10	Monogenean	Fish	Panama	2007	Mendoza-Franco, Aguirre-Macedo, Vidal-Martinez	Journal of Parasitology
Paracapillaria malayensis	Paracapillaria	malayensis	14	10	Nematode	Amphibian	Malaysia	2007	Moravec, Modry, Jirku	Journal of Parasitology
Phanerothecium spinulatum	Phanerothecium	spinulatum	14	10	Monogenean	Fish	Brazil	2007	Kritsky, Vianna, Boeger	Systematic Parasitology
Parapharyngodon colonensis	Parapharyngodon	colonensis	15	10	Nematode	Reptile	Panama	2007	Bursey, Goldberg, Telford	Comparative Parasitology
Sciadicleithrum panamensis	Sciadicleithrum	panamensis	15	10	Monogenean	Fish	Panama	2007	Mendoza-Franco, Aguirre-Macedo, Vidal-Martinez	Journal of Parasitology
Allassogonoporus dromiciops	Allassogonoporus	dromiciops	16	10	Trematode	Mammal	Argentina	2007	Brugni, Flores	Systematic Parasitology
Phanerothecioides agostinhoi	Phanerothecioides	agostinhoi	17	10	Monogenean	Fish	Brazil	2007	Kritsky, Vianna, Boeger	Systematic Parasitology
Aglaiogyrodactylus salebrosus	Aglaiogyrodactylus	salebrosus	18	10	Monogenean	Fish	Brazil	2007	Kritsky, Vianna, Boeger	Systematic Parasitology
Potamotrygonocotyle chisholmae	Potamotrygonocotyle	chisholmae	19	10	Monogenean	Fish	Brazil	2007	Domingues, Marques	Systematic Parasitology
Pseudorhabdosynochus sinediscus	Pseudorhabdosynochus	sinediscus	20	10	Monogenean	Fish	Tunisia	2007	Neifar, Euzet	Folia Parasitologica
Navonia pterodromae	Navonia	pterodromae	7	11	Nematode	Bird	Chile	2007	Diaz, Sepulveda, Kinsella	Journal of Parasitology
Yorkeria longstaffae	Yorkeria	longstaffae	8	11	Cestode	Fish	Australia	2007	Caira, Jensen, Rajan	Journal of Parasitology
Megachona chamelensis	Megachona	chamelensis	9	11	Nematode	Fish	Mexico	2007	Mejia-Madrid, Pérez-Ponce de Leon	Journal of Parasitology
Latuterus maldivensis	Latuterus	maldivensis	9	11	Trematode	Fish	Maldives	2007	Miller, Cribb	Acta Parasitologica
Philometra gymnosardae	Philometra	gymnosardae	10	11	Nematode	Fish	Maldives	2007	Moravec, Lorber, Konecny	Journal of Parasitology
Polylabris lingaoensis	Polylabris	lingaoensis	10	11	Monogenean	Fish	China	2007	Tingbao, Kritsky, Jun	Folia Parasitologica
Heptochona maldivensis	Heptochona	maldivensis	10	11	Nematode	Fish	Maldives	2007	Moravec, Lorber, Konecny	Journal of Parasitology
Haliotrema pratasensis	Haliotrema	pratasensis	10	11	Monogenean	Fish	China	2007	Sun, Kritsky, Yang	Journal of Parasitology
Steinernema puntauvense	Steinernema	puntauvense	11	11	Nematode	Invertebrate	Costa Rica	2007	Uribe-Lorio, Mora, Stock	Systematic Parasitology
Skrjabinodon crassicauda	Skrjabinodon	crassicauda	12	11	Nematode	Reptile	Panama	2007	Bursey, Goldberg, Telford	Comparative Parasitology
Oswaldocruzia panamaensis	Oswaldocruzia	panamaensis	13	11	Nematode	Reptile	Panama	2007	Bursey, Goldberg, Telford	Comparative Parasitology
Calydiscoides terpsichore	Calydiscoides	terpsichore	13	11	Monogenean	Fish	New Caledonia	2007	Rascalou, Justine	Folia Parasitologica
Phanerothecium deiropedeum	Phanerothecium	deiropedeum	14	11	Monogenean	Fish	Brazil	2007	Kritsky, Vianna, Boeger	Systematic Parasitology
Skrjabinelazia mawsangelae	Skrjabinelazia	mawsangelae	14	11	Nematode	Reptile	Australia	2007	Lhermitte, Bain, Hering-Hagenbeck	Systematic Parasitology
Phanerothecium spinatoides	Phanerothecium	spinatoides	14	11	Monogenean	Fish	Brazil	2007	Kritsky, Vianna, Boeger	Systematic Parasitology
Heligmosomoides vandegrifti	Heligmosomoides	vandegrifti	15	11	Nematode	Mammal	United States	2007	Durette-Desset, Kinsella	Acta Parasitologica
Potamotrygonocotyle dromedarius	Potamotrygonocotyle	dromedarius	19	11	Monogenean	Fish	Brazil	2007	Domingues, Marques	Systematic Parasitology
Potamotrygonocotyle rionegrense	Potamotrygonocotyle	rionegrense	19	11	Monogenean	Fish	Brazil	2007	Domingues, Pancera, Marques	Folia Parasitologica
Yorkeria yubodohensis	Yorkeria	yubodohensis	8	12	Cestode	Fish	Malaysia	2007	Caira, Jensen, Rajan	Journal of Parasitology
Hapladena gymnocephali	Hapladena	gymnocephali	9	12	Trematode	Fish	India	2007	Sheena, Janardanan	Journal of Helminthology
Cameronia manipurensis	Cameronia	manipurensis	9	12	Nematode	Invertebrate	India	2007	Shah	Acta Parasitologica
Ningalooia psammopercae	Ningalooia	psammopercae	10	12	Trematode	Fish	Australia	2007	Bray, Cribb	Systematic Parasitology
Steinernema costaricense	Steinernema	costaricense	11	12	Nematode	Invertebrate	Costa Rica	2007	Uribe-Lorio, Mora, Stock	Systematic Parasitology
Megalonchos sumansinghai	Megalonchos	sumansinghai	11	12	Cestode	Fish	Australia	2007	Caira, Reyda, Mega	Systematic Parasitology
Paragonimus vietnamensis	Paragonimus	vietnamensis	11	12	Trematode	Mammal	Vietnam	2007	Doanh, Shinohara, Horii, Habe, Nawa, Le	Parasitology Research
Spauligodon vietnamensis	Spauligodon	vietnamensis	11	12	Nematode	Reptile	Vietnam	2007	Binh, Bursey, Goldberg	Acta Parasitologica
Acanthocephalus saopaulensis	Acanthocephalus	saopaulensis	15	12	Acanthocephalan	Amphibian	Brazil	2007	Smales	Journal of Parasitology
Paranoplocephala buryatiensis	Paranoplocephala	buryatiensis	16	12	Cestode	Mammal	Russia	2007	Haukisalmi, Hardman, Hardman, Laakkonen, Niemimaa, Henttonen	Systematic Parasitology
Aglaiogyrodactylus forficulatus	Aglaiogyrodactylus	forficulatus	18	12	Monogenean	Fish	Brazil	2007	Kritsky, Vianna, Boeger	Systematic Parasitology
Aglaiogyrodactylus pedunculatus	Aglaiogyrodactylus	pedunculatus	18	12	Monogenean	Fish	Brazil	2007	Kritsky, Vianna, Boeger	Systematic Parasitology
Potamotrygonocotyle quadracotyle	Potamotrygonocotyle	quadracotyle	19	12	Monogenean	Fish	Brazil	2007	Domingues, Pancera, Marques	Folia Parasitologica
Potamotrygonocotyle uruguayensis	Potamotrygonocotyle	uruguayensis	19	12	Monogenean	Fish	Brazil	2007	Domingues, Marques	Systematic Parasitology
Pseudorhabdosynochus dolicocolpos	Pseudorhabdosynochus	dolicocolpos	20	12	Monogenean	Fish	Tunisia	2007	Neifar, Euzet	Folia Parasitologica
Rhabdias nicaraguensis	Rhabdias	nicaraguensis	8	13	Nematode	Reptile	Nicaragua	2007	Bursey, Goldberg, Vitt	Journal of Parasitology
Subulura novomexicanus	Subulura	novomexicanus	8	13	Nematode	Mammal	United States	2007	Ubelaker, Easter-Taylor, Marshall, Duszynski	Journal of Parasitology
Moravecia argentinensis	Moravecia	argentinensis	9	13	Nematode	Fish	Argentina	2007	Braicovich, Moravec, Timi	Journal of Parasitology
Aptorchis megacetabulus	Aptorchis	megacetabulus	9	13	Trematode	Reptile	Australia	2007	Tkach, Snyder	Journal of Parasitology
Skrjabinodon caudolumarius	Skrjabinodon	caudolumarius	12	13	Nematode	Reptile	Panama	2007	Bursey, Goldberg, Telford	Comparative Parasitology
Gyrodactylus derjavinoides	Gyrodactylus	derjavinoides	12	13	Monogenean	Fish	Sweden	2007	Malmberg, Collins, Cunningham, Jalali	Acta Parasitologica
Strongyloides callosciureus	Strongyloides	callosciureus	13	13	Nematode	Mammal	Japan	2007	Sato, Torii, Une, Ooi	Journal of Parasitology
Paracapillaria argentinensis	Paracapillaria	argentinensis	14	13	Nematode	Fish	Argentina	2007	Timi, Rossin, Lanfranchi, Etchegoin	Journal of Parasitology
Haplometroides intercaecalis	Haplometroides	intercaecalis	14	13	Trematode	Reptile	Brazil	2007	da Silva, Ferreira, Strussmann	Journal of Parasitology
Meiogymnophallus sinonovaculae	Meiogymnophallus	sinonovaculae	16	13	Trematode	Mammal	Korea	2007	Chai, Han, Choi, Seo, Kim, Guk, Shin, Lee	Journal of Parasitology
Aglaiogyrodactylus forficuloides	Aglaiogyrodactylus	forficuloides	18	13	Monogenean	Fish	Brazil	2007	Kritsky, Vianna, Boeger	Systematic Parasitology
Opecoelus queenslandicus	Opecoelus	queenslandicus	9	14	Trematode	Fish	Australia	2007	Aken'Ova	Systematic Parasitology
Neomichajlovia guanacastensis	Neomichajlovia	guanacastensis	14	14	Trematode	Bird	Costa Rica	2007	Zamparo, Brooks	Comparative Parasitology
Glyphidohaptor phractophallus	Glyphidohaptor	phractophallus	14	14	Monogenean	Fish	Australia	2007	Kritsky, Galli, Yang	Journal of Parasitology
Potamotrygonocotyle eurypotamoxenus	Potamotrygonocotyle	eurypotamoxenus	19	15	Monogenean	Fish	Brazil	2007	Domingues, Marques	Systematic Parasitology
Oochoristica gymnophthalmicola	Oochoristica	gymnophthalmicola	12	17	Cestode	Reptile	Panama	2007	Bursey, Goldberg, Telford	Comparative Parasitology
Paragonimus pseudoheterotremus	Paragonimus	pseudoheterotremus	11	18	Trematode	Mammal	Thailand	2007	Waikagul	Journal of Parasitology
Rhabdias pseudosphaerocephala	Rhabdias	pseudosphaerocephala	8	20	Nematode	Amphibian	Nicaragua	2007	Kuzmin, Tkach, Brooks	Journal of Parasitology
Paraorygmatobothrium bai	Paraorygmatobothrium	bai	18	3	Cestode	Fish	Senegal	2008	Ruhnke, Carpenter	Systematic Parasitology
Porrorchis tyto	Porrorchis	tyto	10	4	Acanthocephalan	Bird	Vietnam	2008	Amin, Van Ha, Heckmann	Comparative Parasitology
Uncibilocularis okei	Uncibilocularis	okei	15	4	Cestode	Fish	Australia	2008	Jensen, Caira	Comparative Parasitology
Neoskrjabinolepis nuda	Neoskrjabinolepis	nuda	17	4	Cestode	Mammal	Russia	2008	Kornienko, Gulyaev, Mel'nikova, Georgiev	Systematic Parasitology
Philometra isaki	Philometra	isaki	10	5	Nematode	Fish	Japan	2008	Quiazon, Yoshinaga, Ogawa	Folia Parasitologica
Philometra madai	Philometra	madai	10	5	Nematode	Fish	Japan	2008	Quiazon, Yoshinaga, Ogawa	Folia Parasitologica
Siphoderina virga	Siphoderina	virga	11	5	Trematode	Fish	Australia	2008	Miller, Cribb	Acta Parasitologica
Skrjabinodon sheai	Skrjabinodon	sheai	12	5	Nematode	Reptile	Papua New Guinea	2008	Bursey, Goldberg, Kraus	Acta Parasitologica
Nanopolystoma brayi	Nanopolystoma	brayi	13	5	Monogenean	Amphibian	Guyana	2008	du Preez, Wilkinson, Huyse	Systematic Parasitology
Morgascaridia kugii	Morgascaridia	kugii	13	5	Nematode	Mammal	Japan	2008	Sato, Suzuki, Yokoyama	Journal of Helminthology
Oligogonotylus mayae	Oligogonotylus	mayae	14	5	Trematode	Fish	Mexico	2008	Razo-Mendivil, Rosas-Valdez, Perez-Ponce de Leon	Journal of Parasitology
Haematotrephus selfi	Haematotrephus	selfi	14	5	Trematode	Bird	United States	2008	Dronen, Gardner, Jimenez	Comparative Parasitology
Proctophantastes brayi	Proctophantastes	brayi	16	5	Trematode	Fish	Vanuatu	2008	Mouahid, Faliex, Allienne, Cribb	Parasitology International
Orygmatobothrium juani	Orygmatobothrium	juani	16	5	Cestode	Fish	Argentina	2008	Ivanov	Journal of Parasitology
Liniscus diazae	Liniscus	diazae	8	6	Nematode	Mammal	Argentina	2008	Robles, Carballo, Navone	Journal of Parasitology
Cardicola aurata	Cardicola	aurata	9	6	Trematode	Fish	Spain	2008	Holzer, Montero, Repullés, Nolan, Sitja-Bobadilla, Alvarez-Pellitero, Zarza, Raga	Parasitology International
Cairaella henrii	Cairaella	henrii	9	6	Cestode	Reptile	Ecuador	2008	Coquille, de Chambrier	Folia Parasitologica
Syncuaria mackoi	Syncuaria	mackoi	9	6	Nematode	Bird	Bulgaria	2008	Mutafchiev, Georgiev	Systematic Parasitology
Equinurbia blakei	Equinurbia	blakei	10	6	Nematode	Mammal	Central African Republic	2008	Carreno, Kinsella	Comparative Parasitology
Philometra sawara	Philometra	sawara	10	6	Nematode	Fish	Japan	2008	Quiazon, Yoshinaga, Ogawa	Folia Parasitologica
Tylodelphys brevis	Tylodelphys	brevis	11	6	Trematode	Bird	Argentina	2008	Drago, Lunaschi	Acta Parasitologica
Siphoderina jactus	Siphoderina	jactus	11	6	Trematode	Fish	Australia	2008	Miller, Cribb	Acta Parasitologica
Diplectanum parvus	Diplectanum	parvus	11	6	Monogenean	Fish	New Caledonia	2008	Justine	Acta Parasitologica
Gyrodactylus parvae	Gyrodactylus	parvae	12	6	Monogenean	Fish	China	2008	You, Easy, Cone	Comparative Parasitology
Mediorhynchus lanius	Mediorhynchus	lanius	13	6	Acanthocephalan	Bird	Vietnam	2008	Amin, Van Ha, Heckmann	Comparative Parasitology
Nanopolystoma lynchi	Nanopolystoma	lynchi	13	6	Monogenean	Amphibian	South America	2008	du Preez, Wilkinson, Huyse	Systematic Parasitology
Macrostrongylus ingens	Macrostrongylus	ingens	15	6	Nematode	Mammal	Papua New Guinea	2008	Smales	Comparative Parasitology
Uncibilocularis loreni	Uncibilocularis	loreni	15	6	Cestode	Fish	Madagascar	2008	Jensen, Caira	Comparative Parasitology
Heteromyoxyuris otomii	Heteromyoxyuris	otomii	15	6	Nematode	Mammal	Mexico	2008	Garcia-Prieto, Falcon-Ordaz, Lira-Guerrero, Mendoza-Garfias	Journal of Parasitology
Protogyrodactylus alatus	Protogyrodactylus	alatus	17	6	Monogenean	Fish	Egypt	2008	Galli, Kritsky	Systematic Parasitology
Paraprogynotaenia minuta	Paraprogynotaenia	minuta	17	6	Cestode	Bird	South Africa	2008	Nikolov, Georgiev	Systematic Parasitology
Odilia implexa	Odilia	implexa	6	7	Nematode	Mammal	Papua New Guinea	2008	Smales	Comparative Parasitology
Philometra obladae	Philometra	obladae	10	7	Nematode	Fish	Italy	2008	Moravec, Gaglio, Panebianco, Giannetto	Parasitology Research
Siphoderina infirma	Siphoderina	infirma	11	7	Trematode	Fish	Australia	2008	Miller, Cribb	Acta Parasitologica
Siphoderina poulini	Siphoderina	poulini	11	7	Trematode	Fish	Australia	2008	Miller, Cribb	Acta Parasitologica
Contracaecum bioccai	Contracaecum	bioccai	12	7	Nematode	Bird	Colombia	2008	Mattiucci, Paoletti, Olivero-Verbel, Baldiris, Arroyo-Salgado, Garbin, Navone, Nascetti	Systematic Parasitology
Proctocaecum gairhei	Proctocaecum	gairhei	12	7	Trematode	Reptile	Nepal	2008	Junker, Brooks, Boomker	Systematic Parasitology
Urocleidoides advenai	Urocleidoides	advenai	13	7	Monogenean	Fish	Panama	2008	Mendoza-Franco, Reina	Journal of Parasitology
Lamellodiscus crampus	Lamellodiscus	crampus	13	7	Monogenean	Fish	Tunisia	2008	Neifar	Acta Parasitologica
Macroderoides texanus	Macroderoides	texanus	13	7	Trematode	Fish	United States	2008	Tkach, Strand, Froese	Parasitology Research
Diechodactylus joaberi	Diechodactylus	joaberi	14	7	Monogenean	Fish	Brazil	2008	Vianna, Boeger, Silva-Souza	Systematic Parasitology
Angiostrongylus morerai	Angiostrongylus	morerai	15	7	Nematode	Mammal	Argentina	2008	Robles, Navone, Kinsella	Journal of Parasitology
Africanastrongylus buceros	Africanastrongylus	buceros	18	7	Nematode	Mammal	Uganda	2008	Hoberg, Abrams, Ezenwa	Journal of Parasitology
Paraprosthenorchis ornatus	Paraprosthenorchis	ornatus	18	7	Acanthocephalan	Mammal	Vietnam	2008	Amin, Van Ha, Heckmann	Journal of Parasitology
Pseudanthobothrium purtoni	Pseudanthobothrium	purtoni	18	7	Cestode	Fish	Canada	2008	Randhawa, Saunders, Scott, Burt	Systematic Parasitology
Paraorygmatobothrium rodmani	Paraorygmatobothrium	rodmani	18	7	Cestode	Fish	Australia	2008	Ruhnke, Carpenter	Systematic Parasitology
Pseudorhabdosynochus morrhua	Pseudorhabdosynochus	morrhua	20	7	Monogenean	Fish	New Caledonia	2008	Justine	Systematic Parasitology
Deretrema combesai	Deretrema	combesai	9	8	Trematode	Fish	New Caledonia	2008	Bray, Justine	Parasitology International
Philometra fasciati	Philometra	fasciati	10	8	Nematode	Fish	New Caledonia	2008	Moravec, Justine	Acta Parasitologica
Philometra lethrini	Philometra	lethrini	10	8	Nematode	Fish	New Caledonia	2008	Moravec, Justine	Acta Parasitologica
Camallanus nithoggi	Camallanus	nithoggi	10	8	Nematode	Reptile	Australia	2008	Rigby, Sharma, Hechinger, Platt, Weaver	Journal of Parasitology
Hydromermis haggardi	Hydromermis	haggardi	11	8	Nematode	Invertebrate	United States	2008	Johnson, Kleve	Journal of Parasitology
Ophiotaenia nicoleae	Ophiotaenia	nicoleae	11	8	Cestode	Reptile	Ecuador	2008	Coquille, de Chambrier	Folia Parasitologica
Urocleidoides piriatiu	Urocleidoides	piriatiu	13	8	Monogenean	Fish	Panama	2008	Mendoza-Franco, Reina	Journal of Parasitology
Gracilioxyuris agilisis	Gracilioxyuris	agilisis	14	8	Nematode	Mammal	Brazil	2008	Feijo, Torres, Maldonado, Lanfredi	Journal of Parasitology
Parathelandros allisoni	Parathelandros	allisoni	14	8	Nematode	Amphibian	Papua New Guinea	2008	Bursey, Goldberg, Kraus	Journal of Parasitology
Octouncuhaptor eugerrei	Octouncuhaptor	eugerrei	14	8	Monogenean	Fish	Panama	2008	Mendoza Franco, Roche, Torchin	Folia Parasitologica
Rhabdosynochus volucris	Rhabdosynochus	volucris	14	8	Monogenean	Fish	Mexico	2008	Mendoza-Franco, Violante-Gonzalez, Vidal-Martinez	Journal of Parasitology
Paradeontacylix ibericus	Paradeontacylix	ibericus	15	8	Trematode	Fish	Spain	2008	Repullés-Albelda, Montero, Holzer, Ogawa, Hutson, Raga	Parasitology International
Paraprogynotaenia canarisi	Paraprogynotaenia	canarisi	17	8	Cestode	Bird	Bulgaria	2008	Nikolov, Georgiev	Systematic Parasitology
Protogyrodactylus zullinii	Protogyrodactylus	zullinii	17	8	Monogenean	Fish	Egypt	2008	Galli, Kritsky	Systematic Parasitology
Pseudorhabdosynochus inversus	Pseudorhabdosynochus	inversus	20	8	Monogenean	Fish	New Caledonia	2008	Justine	Acta Parasitologica
Odilia carinatae	Odilia	carinatae	6	9	Nematode	Mammal	Papua New Guinea	2008	Smales	Comparative Parasitology
Petasiger johnstoni	Petasiger	johnstoni	9	9	Trematode	Bird	Australia	2008	Faltynkova, Gibson, Kostadinova	Systematic Parasitology
Corynosoma beaglense	Corynosoma	beaglense	10	9	Acanthocephalan	Mammal	Antarctica	2008	Laskowski, Jezewski, Zdzitowiecki	Systematic Parasitology
Philometra cyanopodi	Philometra	cyanopodi	10	9	Nematode	Fish	New Caledonia	2008	Moravec, Justine	Acta Parasitologica
Confluaria islandica	Confluaria	islandica	10	9	Cestode	Bird	Iceland	2008	Vasileva, Skirnisson, Georgiev	Systematic Parasitology
Camallanus waelhreow	Camallanus	waelhreow	10	9	Nematode	Reptile	Australia	2008	Rigby, Sharma, Hechinger, Platt, Weaver	Journal of Parasitology
Diplectanum gatunense	Diplectanum	gatunense	11	9	Monogenean	Fish	Panama	2008	Mendoza Franco, Roche, Torchin	Folia Parasitologica
Siphoderina grunnitus	Siphoderina	grunnitus	11	9	Trematode	Fish	Australia	2008	Miller, Cribb	Acta Parasitologica
Diplectanum mexicanum	Diplectanum	mexicanum	11	9	Monogenean	Fish	Mexico	2008	Mendoza Franco, Roche, Torchin	Folia Parasitologica
Siphoderina subuterus	Siphoderina	subuterus	11	9	Trematode	Fish	Australia	2008	Miller, Cribb	Acta Parasitologica
Siphoderina territans	Siphoderina	territans	11	9	Trematode	Fish	Australia	2008	Miller, Cribb	Acta Parasitologica
Skrjabinodon derooijae	Skrjabinodon	derooijae	12	9	Nematode	Reptile	Papua New Guinea	2008	Bursey, Goldberg, Kraus	Acta Parasitologica
Gyrodactylus mariannae	Gyrodactylus	mariannae	12	9	Monogenean	Fish	Norway	2008	Winger, Hansen, Bachmann, Bakke	Acta Parasitologica
Gyrodactylus ouluensis	Gyrodactylus	ouluensis	12	9	Monogenean	Fish	Finland	2008	Kuusela, Zietara, Lumme	Acta Parasitologica
Gyrodactylus salvelini	Gyrodactylus	salvelini	12	9	Monogenean	Fish	Finland	2008	Kuusela, Zietara, Lumme	Acta Parasitologica
Octomyomermis connellyi	Octomyomermis	connellyi	13	9	Nematode	Invertebrate	United States	2008	Johnson	Journal of Parasitology
Urocleidoides cultellus	Urocleidoides	cultellus	13	9	Monogenean	Fish	Panama	2008	Mendoza-Franco, Reina	Journal of Parasitology
Proteocephalus papuensis	Proteocephalus	papuensis	14	9	Cestode	Amphibian	Papua New Guinea	2008	Bursey, Goldberg, Kraus	Comparative Parasitology
Acipensericola petersoni	Acipensericola	petersoni	14	9	Trematode	Fish	United States	2008	Bullard, Snyder, Jensen, Overstreet	Journal of Parasitology
Rhabdosynochus siliquaus	Rhabdosynochus	siliquaus	14	9	Monogenean	Fish	Mexico	2008	Mendoza-Franco, Violante-Gonzalez, Vidal-Martinez	Journal of Parasitology
Philometroides wellborni	Philometroides	wellborni	14	9	Nematode	Fish	United States	2008	Moravec, Crosby, de Buron, Gonzalez-Solis, Roumillat	Journal of Parasitology
Acanthocephalus rhinensis	Acanthocephalus	rhinensis	15	9	Acanthocephalan	Fish	Germany	2008	Amin, Thielen, Munderle, Taraschewski, Sures	Journal of Parasitology
Uncibilocularis sidocymba	Uncibilocularis	sidocymba	15	9	Cestode	Fish	Australia	2008	Jensen, Caira	Comparative Parasitology
Saurokoilophilia kinsellai	Saurokoilophilia	kinsellai	16	9	Trematode	Reptile	Papua New Guinea	2008	Bursey, Goldberg, Kraus	Comparative Parasitology
Protogyrodactylus federicae	Protogyrodactylus	federicae	17	9	Monogenean	Fish	Egypt	2008	Galli, Kritsky	Systematic Parasitology
Potamotrygonocestus marajoara	Potamotrygonocestus	marajoara	19	9	Cestode	Fish	Brazil	2008	Luchetti, Marques, Charvet-Almeida	Systematic Parasitology
Deretrema combesorum	Deretrema	combesorum	9	10	Trematode	Fish	New Caledonia	2008	Bray, Justine	Parasitology International
Milanella familiaris	Milanella	familiaris	9	10	Cestode	Fish	Outer Hebrides	2008	Kuchta, Scholz	Journal of Parasitology
Ascarophis patagonica	Ascarophis	patagonica	10	10	Nematode	Fish	Argentina	2008	Brugni, Viozzi	Journal of Parasitology
Tetrameres swainsonii	Tetrameres	swainsonii	10	10	Nematode	Bird	South Africa	2008	Junker, Davies, Jansen, Crowe, Boomker	Journal of Helminthology
Caranginema americanum	Caranginema	americanum	11	10	Nematode	Fish	Mexico	2008	Moravec, Montoya-Mendoza, Salgado-Maldonado	Journal of Parasitology
Crassicutis choudhuryi	Crassicutis	choudhuryi	11	10	Trematode	Fish	Mexico	2008	Perez-Ponce de Leon, Razo-Mendivil, Rosas-Valdez, Mendoza-Garfias, Mejia-Madrid	Journal of Parasitology
Siphoderina quasispina	Siphoderina	quasispina	11	10	Trematode	Fish	Australia	2008	Miller, Cribb	Acta Parasitologica
Zygorhynchus borneensis	Zygorhynchus	borneensis	12	10	Cestode	Fish	Malaysia	2008	Beveridge	Systematic Parasitology
Gyrodactylus pomeraniae	Gyrodactylus	pomeraniae	12	10	Monogenean	Fish	Poland	2008	Kuusela, Zietara, Lumme	Acta Parasitologica
Oswaldocruzia belenensis	Oswaldocruzia	belenensis	13	10	Nematode	Amphibian	Brazil	2008	Santos, Giese, Maldonado, Lanfredi	Journal of Parasitology
Mathevotaenia sanmartini	Mathevotaenia	sanmartini	13	10	Cestode	Mammal	Argentina	2008	Jimenez, Braun, Campbell, Gardner	Journal of Parasitology
Paradeontacylix balearicus	Paradeontacylix	balearicus	15	10	Trematode	Fish	Spain	2008	Repullés-Albelda, Montero, Holzer, Ogawa, Hutson, Raga	Parasitology International
Trimusculotrema heronensis	Trimusculotrema	heronensis	15	10	Monogenean	Fish	Australia	2008	Whittington, Kearn	Acta Parasitologica
Triacanthinella lumutensis	Triacanthinella	lumutensis	15	10	Monogenean	Fish	Malaysia	2008	Lim, Gibson	Systematic Parasitology
Uncibilocularis squireorum	Uncibilocularis	squireorum	15	10	Cestode	Fish	Australia	2008	Jensen, Caira	Comparative Parasitology
Pseudorhabdosynochus variabilis	Pseudorhabdosynochus	variabilis	20	10	Monogenean	Fish	New Caledonia	2008	Justine	Systematic Parasitology
Aptorchis glandularis	Aptorchis	glandularis	9	11	Trematode	Reptile	Australia	2008	Tkach, Snyder	Journal of Parasitology
Saturnius overstreeti	Saturnius	overstreeti	9	11	Trematode	Fish	Russia	2008	Blasco-Costa, Montero, Gibson, Balbuena, Raga, Shvetsova, Kostadinova	Systematic Parasitology
Philometra lagocephali	Philometra	lagocephali	10	11	Nematode	Fish	New Caledonia	2008	Moravec, Justine	Acta Parasitologica
Cucullanus maldivensis	Cucullanus	maldivensis	10	11	Nematode	Fish	Maldive Islands	2008	Moravec, Lorber, Konecny	Systematic Parasitology
Paragendria papuanensis	Paragendria	papuanensis	11	11	Nematode	Fish	Papua New Guinea	2008	Moravec, Riha, Kuchta	Folia Parasitologica
Rhabdochona papuanensis	Rhabdochona	papuanensis	11	11	Nematode	Fish	Papua New Guinea	2008	Moravec, Riha, Kuchta	Folia Parasitologica
Contracaecum chubutensis	Contracaecum	chubutensis	12	11	Nematode	Bird	Argentina	2008	Garbin, Diaz, Cremonte, Navone	Journal of Parasitology
Gyrodactylus pisculentus	Gyrodactylus	pisculentus	12	11	Monogenean	Fish	United States	2008	Williams, Kritsky, Dunnigan, Lash, Klein	Folia Parasitologica
Stephanoprora aylacostoma	Stephanoprora	aylacostoma	13	11	Trematode	Bird	Argentina	2008	Ostrowski de Nunez, Quintana	Parasitology Research
Chitwoodiella longicardia	Chitwoodiella	longicardia	13	11	Nematode	Invertebrate	India	2008	Shah	Acta Parasitologica
Philometroides aphanonaris	Philometroides	aphanonaris	14	11	Nematode	Fish	United States	2008	Moravec, Crosby, de Buron, Gonzalez-Solis, Roumillat	Journal of Parasitology
Neodiplostomum boryongense	Neodiplostomum	boryongense	14	11	Trematode	Bird	Korea	2008	Shin, Kim, Chai	Journal of Parasitology
Rhabdosynochus lituparvus	Rhabdosynochus	lituparvus	14	11	Monogenean	Fish	Mexico	2008	Mendoza-Franco, Violante-Gonzalez, Vidal-Martinez	Journal of Parasitology
Echinobothrium minutamicum	Echinobothrium	minutamicum	14	11	Cestode	Fish	Borneo	2008	Twohig, Caira, Fyler	Journal of Parasitology
Calliobothrium schneiderae	Calliobothrium	schneiderae	14	11	Cestode	Fish	New Zealand	2008	Pickering, Caira	Comparative Parasitology
Sciadicleithrum guanduensis	Sciadicleithrum	guanduensis	15	11	Monogenean	Fish	Brazil	2008	Carvalho, Tavares, Luque	Acta Parasitologica
Neoechinorhynchus beringianus	Neoechinorhynchus	beringianus	17	11	Acanthocephalan	Fish	Russia	2008	Mikhailova, Atrashkevich	Systematic Parasitology
Neoskrjabinolepis merkushevae	Neoskrjabinolepis	merkushevae	17	11	Cestode	Mammal	Belarus	2008	Kornienko, Binkiene	Folia Parasitologica
Macrogyrodactylus simetiensis	Macrogyrodactylus	simetiensis	17	11	Monogenean	Fish	Senegal	2008	Prikrylova, Gelnar	Acta Parasitologica
Aplectana tucumanensis	Aplectana	tucumanensis	9	12	Nematode	Reptile	Argentina	2008	Ramallo, Bursey, Goldberg	Journal of Parasitology
Philometra orbitalensis	Philometra	orbitalensis	10	12	Nematode	Fish	United States	2008	Moravec, Crosby, de Buron, Gonzalez-Solis, Roumillat	Journal of Parasitology
Prodistomum lichtenfelsi	Prodistomum	lichtenfelsi	11	12	Trematode	Fish	Mexico	2008	Raychard, Blend, Dronen	Journal of Parasitology
Schizorchis mongoliensis	Schizorchis	mongoliensis	11	12	Cestode	Mammal	Mongolia	2008	Tinnin, Gardner, Ganzorig	Comparative Parasitology
Myrmeconema neotropicum	Myrmeconema	neotropicum	11	12	Nematode	Invertebrate	Panama	2008	Poinar, Yanoviak	Systematic Parasitology
Pharyngodon novaeguineae	Pharyngodon	novaeguineae	11	12	Nematode	Reptile	Papua New Guinea	2008	Bursey, Goldberg, Kraus	Acta Parasitologica
Pyrirhynchus heterospines	Pyrirhynchus	heterospines	12	12	Acanthocephalan	Bird	Vietnam	2008	Amin, Van Ha	Journal of Parasitology
Polystomoides brasiliensis	Polystomoides	brasiliensis	13	12	Monogenean	Reptile	Brazil	2008	Vieira, Novelli, Sousa, de Souza Lima	Journal of Parasitology
Allocreadium danjiangensis	Allocreadium	danjiangensis	12	13	Trematode	Fish	China	2008	Gao, Wang, Xi, Yao, Nie	Journal of Parasitology
Heleidomermis cataloniensis	Heleidomermis	cataloniensis	13	13	Nematode	Invertebrate	Spain	2008	Poinar, Sarto i Monteys	Systematic Parasitology
Urocleidoides neotropicalis	Urocleidoides	neotropicalis	13	13	Monogenean	Fish	Panama	2008	Mendoza-Franco, Reina	Journal of Parasitology
Mathevotaenia niuguiniensis	Mathevotaenia	niuguiniensis	13	13	Cestode	Mammal	Papua New Guinea	2008	Beveridge	Systematic Parasitology
Myliobaticola richardheardi	Myliobaticola	richardheardi	13	13	Trematode	Fish	United States	2008	Bullard, Jensen	Journal of Parasitology
Urocleidoides visiofortatus	Urocleidoides	visiofortatus	13	13	Monogenean	Fish	Panama	2008	Mendoza-Franco, Reina	Journal of Parasitology
Rhabdosynochus alterinstitus	Rhabdosynochus	alterinstitus	14	13	Monogenean	Fish	Mexico	2008	Mendoza-Franco, Violante-Gonzalez, Vidal-Martinez	Journal of Parasitology
Pseudoacanthocephalus nguyenthileae	Pseudoacanthocephalus	nguyenthileae	21	13	Acanthocephalan	Amphibian	Vietnam	2008	Amin, Van Ha, Heckmann	Journal of Parasitology
Spiroxys ankarafantsika	Spiroxys	ankarafantsika	8	14	Nematode	Reptile	Madagascar	2008	Roca, Garcia	Journal of Helminthology
Aplectana adaechevarriae	Aplectana	adaechevarriae	9	14	Nematode	Amphibian	Argentina	2008	Ramallo, Bursey, Goldberg	Journal of Parasitology
Pharyngodon wandillahensis	Pharyngodon	wandillahensis	11	14	Nematode	Reptile	Australia	2008	Fenner, Smales, Bull	Comparative Parasitology
Contracaecum pyripapillatum	Contracaecum	pyripapillatum	12	14	Nematode	Bird	Australia	2008	Shamsi, Gasser, Beveridge, Shabani	Parasitology Research
Plagiorhynchus digiticephalus	Plagiorhynchus	digiticephalus	14	14	Acanthocephalan	Bird	Vietnam	2008	Amin, Van Ha, Heckmann	Comparative Parasitology
Sphaerechinorhynchus maximesospinus	Sphaerechinorhynchus	maximesospinus	20	14	Acanthocephalan	Reptile	Vietnam	2008	Amin, Van Ha, Heckmann	Journal of Parasitology
Philometra charlestonensis	Philometra	charlestonensis	10	15	Nematode	Fish	United States	2008	Moravec, de Buron, Baker, Gonzalez-Solis	Acta Parasitologica
Plagiorhynchus megareceptacils	Plagiorhynchus	megareceptacils	14	15	Acanthocephalan	Bird	Vietnam	2008	Amin, Van Ha, Heckmann	Comparative Parasitology
Acanthobothrium marymichaelorum	Acanthobothrium	marymichaelorum	15	15	Cestode	Fish	Borneo	2008	Twohig, Caira, Fyler	Journal of Parasitology
Cucullanorhynchus constrictruncatus	Cucullanorhynchus	constrictruncatus	17	17	Acanthocephalan	Mammal	Vietnam	2008	Amin, Van Ha, Heckmann	Journal of Parasitology
Pseudorhabdosynochus pai	Pseudorhabdosynochus	pai	20	3	Monogenean	Fish	Moorea	2009	Justine, Vignon	Systematic Parasitology
Philometra lati	Philometra	lati	10	4	Nematode	Fish	Kenya	2009	Moravec, Charo-Karisa, Jirku	Folia Parasitologica
Prosorhynchus jexi	Prosorhynchus	jexi	13	4	Trematode	Fish	Australia	2009	Bott, Cribb	Systematic Parasitology
Acanthobothrium popi	Acanthobothrium	popi	15	4	Cestode	Fish	Australia	2009	Fyler, Caira, Jensen	Folia Parasitologica
Ragaia lizae	Ragaia	lizae	6	5	Trematode	Fish	Spain	2009	Blasco-Costa, Montero, Gibson, Balbuena, Kostadinova	Systematic Parasitology
Ligophorus lizae	Ligophorus	lizae	10	5	Monogenean	Fish	Brazil	2009	Abdallah, de Azevedo, Luque	Journal of Parasitology
Triloculatum jodyi	Triloculatum	jodyi	12	5	Cestode	Fish	United States	2009	Caira, Jensen	Journal of Parasitology
Prosorhynchus lafii	Prosorhynchus	lafii	13	5	Trematode	Fish	Australia	2009	Bott, Cribb	Systematic Parasitology
Calydiscoides limae	Calydiscoides	limae	13	5	Monogenean	Fish	New Caledonia	2009	Justine, Brena	Acta Parasitologica
Anthocephalum lukei	Anthocephalum	lukei	13	5	Cestode	Fish	Mexico	2009	Ruhnke, Seaman	Systematic Parasitology
Ameloblastella unapi	Ameloblastella	unapi	14	5	Monogenean	Fish	Peru	2009	Mendoza-Franco, Scholz	Journal of Parasitology
Acanthocephalus amini	Acanthocephalus	amini	15	5	Acanthocephalan	Fish	Mexico	2009	Salgado-Maldonado, Novelo-Turcotte	Systematic Parasitology
Nagmia cisloi	Nagmia	cisloi	6	6	Trematode	Fish	Mexico	2009	Curran, Blend, Overstreet	Comparative Parasitology
Pristicola bruchi	Pristicola	bruchi	10	6	Trematode	Fish	United States	2009	Choudhury	Journal of Parasitology
Barsonella lafoni	Barsonella	lafoni	10	6	Cestode	Fish	Ethiopia	2009	de Chambrier, Scholz, Beletew, Mariaux	Journal of Parasitology
Neolebouria blatta	Neolebouria	blatta	11	6	Trematode	Fish	New Caledonia	2009	Bray, Justine	Systematic Parasitology
Fibromermis roarki	Fibromermis	roarki	11	6	Nematode	Invertebrate	United States	2009	Johnson, Kleve	Journal of Parasitology
Oochoristica feliui	Oochoristica	feliui	12	6	Cestode	Reptile	Spain	2009	Foronda, Abreu-Acosta, Casanova, Ribas, Valladares	Journal of Parasitology
Litomosoides nasuti	Litomosoides	nasuti	12	6	Nematode	Mammal	Uruguay	2009	Notarnicola, Navone	Systematic Parasitology
Anthobothrium caseyi	Anthobothrium	caseyi	13	6	Cestode	Fish	United States	2009	Ruhnke, Caira	Systematic Parasitology
Neoentobdella cribbi	Neoentobdella	cribbi	13	6	Monogenean	Fish	Australia	2009	Whittington, Kearn	Folia Parasitologica
Sciadicleithrum joanae	Sciadicleithrum	joanae	15	6	Monogenean	Fish	Brazil	2009	Yamada, Takemoto, Bellay, Pavanelli	Acta Parasitologica
Angiostrongylus lenzii	Angiostrongylus	lenzii	15	6	Nematode	Mammal	Brazil	2009	Souza, Simoes, Thiengo, Lima, Mota, Rodrigues-Silva, Lanfredi, Maldonado	Journal of Parasitology
Hysterothylacium burtti	Hysterothylacium	burtti	16	6	Nematode	Amphibian	United States	2009	Raffel, Anderson	Journal of Parasitology
Pseudorhabdosynochus satyui	Pseudorhabdosynochus	satyui	20	6	Monogenean	Fish	Japan	2009	Justine	Systematic Parasitology
Pseudoacanthocephalus reesei	Pseudoacanthocephalus	reesei	21	6	Acanthocephalan	Amphibian	China	2009	Bush, Duszynski, Nickol	Journal of Parasitology
Nagmia rodmani	Nagmia	rodmani	6	7	Trematode	Fish	Mexico	2009	Curran, Blend, Overstreet	Comparative Parasitology
Angiostoma milacis	Angiostoma	milacis	10	7	Nematode	Invertebrate	United Kingdom	2009	Ivanova, Wilson	Systematic Parasitology
Philometra poblana	Philometra	poblana	10	7	Nematode	Fish	Mexico	2009	Caspeta-Mandujano, Ramirez, Peralta-Rodriguez	Journal of Parasitology
Ligophorus tainhae	Ligophorus	tainhae	10	7	Monogenean	Fish	Brazil	2009	Abdallah, de Azevedo, Luque	Journal of Parasitology
Camallanus tuckeri	Camallanus	tuckeri	10	7	Nematode	Reptile	Australia	2009	Kuzmin, Tkach, Snyder, Maier	Comparative Parasitology
Saccocoelium cephali	Saccocoelium	cephali	12	7	Trematode	Fish	Spain	2009	Blasco-Costa, Montero, Gibson, Balbuena, Raga, Kostadinova	Systematic Parasitology
Saccocoelium currani	Saccocoelium	currani	12	7	Trematode	Fish	Spain	2009	Blasco-Costa, Montero, Gibson, Balbuena, Raga, Kostadinova	Systematic Parasitology
Forticulcita gibsoni	Forticulcita	gibsoni	12	7	Trematode	Fish	Spain	2009	Blasco-Costa, Montero, Balbuena, Raga, Kostadinova	Systematic Parasitology
Gyrodactylus jennyae	Gyrodactylus	jennyae	12	7	Monogenean	Amphibian	United States	2009	Paetow, Cone, Huyse, McLaughlin, Marcogliese	Systematic Parasitology
Gyrodactylus notatae	Gyrodactylus	notatae	12	7	Monogenean	Fish	Canada	2009	King, Forest, Cone	Systematic Parasitology
Whitegonimus ozoufae	Whitegonimus	ozoufae	12	7	Trematode	Fish	Argentina	2009	Jezewski, Zdzitowiecki, Laskowski	Journal of Parasitology
Neoentobdella baggioi	Neoentobdella	baggioi	13	7	Monogenean	Fish	Australia	2009	Whittington, Kearn	Folia Parasitologica
Anthocephalum currani	Anthocephalum	currani	13	7	Cestode	Fish	Mexico	2009	Ruhnke, Seaman	Systematic Parasitology
Neoentobdella garneri	Neoentobdella	garneri	13	7	Monogenean	Fish	Australia	2009	Whittington, Kearn	Acta Parasitologica
Anthobothrium lyndoni	Anthobothrium	lyndoni	13	7	Cestode	Fish	United States	2009	Ruhnke, Caira	Systematic Parasitology
Prosorhynchus milleri	Prosorhynchus	milleri	13	7	Trematode	Fish	Australia	2009	Bott, Cribb	Systematic Parasitology
Philometroides marinus	Philometroides	marinus	14	7	Nematode	Fish	United States	2009	Moravec, de Buron	Journal of Parasitology
Parafilaroides normani	Parafilaroides	normani	14	7	Nematode	Mammal	New Zealand	2009	Dailey	Journal of Parasitology
Crossobothrium pequeae	Crossobothrium	pequeae	14	7	Cestode	Fish	Argentina	2009	Ivanov	Journal of Parasitology
Acanthobothrium rodmani	Acanthobothrium	rodmani	15	7	Cestode	Fish	Australia	2009	Fyler, Caira, Jensen	Folia Parasitologica
Acanthobothrium zimmeri	Acanthobothrium	zimmeri	15	7	Cestode	Fish	Australia	2009	Fyler, Caira, Jensen	Folia Parasitologica
Dendromonocotyle lotteri	Dendromonocotyle	lotteri	16	7	Monogenean	Fish	Dubai	2009	Vaughan, Chisholm	Folia Parasitologica
Paramonorcheides selaris	Paramonorcheides	selaris	16	7	Trematode	Fish	India	2009	Lakshmi, Madhavi	Systematic Parasitology
Anoplocephaloides bulmeri	Anoplocephaloides	bulmeri	17	7	Cestode	Mammal	United States	2009	Haukisalmi, Eckerlin	Journal of Parasitology
Diplogyrodactylus martini	Diplogyrodactylus	martini	17	7	Monogenean	Fish	Senegal	2009	Prikrylova, Matejusova, Musilova, Gelnar, Harris	Journal of Parasitology
Paraorygmatobothrium taylori	Paraorygmatobothrium	taylori	18	7	Cestode	Fish	Australia	2009	Cutmore, Bennett, Cribb	Systematic Parasitology
Rhabdias mariauxi	Rhabdias	mariauxi	8	8	Nematode	Reptile	Tanzania	2009	Lhermitte-Vallarino, Barbuto, Junker, Boistel, Ineich, Wanji, Bain	Parasitology International
Luciaella ivanovae	Luciaella	ivanovae	9	8	Cestode	Fish	Argentina	2009	Gil de Pertierra	Systematic Parasitology
Falcaustra desilvai	Falcaustra	desilvai	10	8	Nematode	Reptile	Sri Lanka	2009	Bursey, Goldberg, Bauer	Acta Parasitologica
Malalophus jensenae	Malalophus	jensenae	10	8	Monogenean	Fish	Australia	2009	Chisholm, Whittington	Systematic Parasitology
Haplorchis popelkae	Haplorchis	popelkae	10	8	Trematode	Reptile	Australia	2009	Snyder, Tkach	Journal of Parasitology
Steinernema boemarei	Steinernema	boemarei	11	8	Nematode	Invertebrate	France	2009	Lee, Sicard, Skeie, Stock	Systematic Parasitology
Triloculatum bullardi	Triloculatum	bullardi	12	8	Cestode	Fish	United States	2009	Caira, Jensen	Journal of Parasitology
Gyrodactylus corydori	Gyrodactylus	corydori	12	8	Monogenean	Fish	Brazil	2009	Bueno-Silva, Boeger	Folia Parasitologica
Psophiatrema greineri	Psophiatrema	greineri	12	8	Trematode	Bird	Guyana	2009	Dronen, Kinsella	Journal of Parasitology
Gyrodactylus lamothei	Gyrodactylus	lamothei	12	8	Monogenean	Fish	Mexico	2009	Mendoza-Palmero, Sereno-Uribe, Salgado-Maldonado	Journal of Parasitology
Magnibursatus barretti	Magnibursatus	barretti	13	8	Trematode	Fish	Spain	2009	Kostadinova, Gibson	Systematic Parasitology
Anthocephalum michaeli	Anthocephalum	michaeli	13	8	Cestode	Fish	Mexico	2009	Ruhnke, Seaman	Systematic Parasitology
Crossobothrium antonioi	Crossobothrium	antonioi	14	8	Cestode	Fish	Argentina	2009	Ivanov	Journal of Parasitology
Bothriocephalus celineae	Bothriocephalus	celineae	15	8	Cestode	Fish	New Caledonia	2009	Kuchta, Scholz, Justine	Systematic Parasitology
Heterorhabditis gerrardi	Heterorhabditis	gerrardi	15	8	Nematode	Invertebrate	Australia	2009	Plichta, Joyce, Clarke, Waterfield, Stock	Journal of Helminthology
Acanthobothrium romanowi	Acanthobothrium	romanowi	15	8	Cestode	Fish	Australia	2009	Fyler, Caira, Jensen	Folia Parasitologica
Neoechinorhynchus buckneri	Neoechinorhynchus	buckneri	17	8	Acanthocephalan	Fish	United States	2009	Amin, Heckmann	Comparative Parasitology
Freistacapillaria moraveci	Freistacapillaria	moraveci	17	8	Nematode	Fish	Mexico	2009	Caspeta-Mandujano, Salgado-Maldonado, Vazquez	Journal of Parasitology
Anisakis nascettii	Anisakis	nascettii	8	9	Nematode	Mammal	New Zealand	2009	Mattiucci, Paoletti, Webb	Systematic Parasitology
Mexiconema africanum	Mexiconema	africanum	10	9	Nematode	Fish	Kenya	2009	Moravec, Jirku, Charo-Karisa, Masova	Parasitology Research
Gynichthys diakidnus	Gynichthys	diakidnus	10	9	Trematode	Fish	Australia	2009	Miller, Cribb	Systematic Parasitology
Falcaustra odaiensis	Falcaustra	odaiensis	10	9	Nematode	Amphibian	Japan	2009	Hasegawa, Nishikawa	Journal of Parasitology
Angiostoma zonitidis	Angiostoma	zonitidis	10	9	Nematode	Invertebrate	United Kingdom	2009	Ivanova, Wilson	Systematic Parasitology
Spirhapalum siamensis	Spirhapalum	siamensis	11	9	Trematode	Reptile	Thailand	2009	Tkach, Snyder, Vaughan	Journal of Parasitology
Gyrodactylus mexicanus	Gyrodactylus	mexicanus	12	9	Monogenean	Fish	Mexico	2009	Mendoza-Palmero, Sereno-Uribe, Salgado-Maldonado	Journal of Parasitology
Gyrodactylus orecchiae	Gyrodactylus	orecchiae	12	9	Monogenean	Fish	Italy	2009	Paladini, Cable, Fioravanti, Faria, Di Cave, Shinn	Folia Parasitologica
Neotetraonchus vegrandis	Neotetraonchus	vegrandis	14	9	Monogenean	Fish	Mexico	2009	Kritsky, Mendoza-Franco, Bullard, Vidal-Martinez	Systematic Parasitology
Bashkirovitrema africanum	Bashkirovitrema	africanum	15	9	Trematode	Mammal	Zimbabwe	2009	Dronen	Systematic Parasitology
Bothriocephalus australis	Bothriocephalus	australis	15	9	Cestode	Fish	Australia	2009	Kuchta, Scholz, Justine	Systematic Parasitology
Bashkirovitrema canadense	Bashkirovitrema	canadense	15	9	Trematode	Mammal	United States	2009	Dronen	Systematic Parasitology
Paraheligmonella kinsellai	Paraheligmonella	kinsellai	16	9	Nematode	Mammal	Costa Rica	2009	Digiani, Carreno, Durette-Desset	Journal of Parasitology
Robustostrongylus aferensis	Robustostrongylus	aferensis	17	9	Nematode	Mammal	Uganda	2009	Hoberg, Abrams, Pilitt	Journal of Parasitology
Freitascapillaria laticauda	Freitascapillaria	laticauda	17	9	Nematode	Fish	United States	2009	Moravec, Muzzall	Journal of Parasitology
Khawia saurogobii	Khawia	saurogobii	6	10	Cestode	Fish	China	2009	Xi, Oros, Wang, Wu, Gao, Nie	Journal of Parasitology
Placonema pataguense	Placonema	pataguense	9	10	Nematode	Fish	Argentina	2009	Brugni, Viozzi, Fernandez, Vega	Journal of Parasitology
Neidhartia epinepheli	Neidhartia	epinepheli	10	10	Trematode	Fish	Australia	2009	Bott, Cribb	Systematic Parasitology
Ascarophis longiovata	Ascarophis	longiovata	10	10	Nematode	Fish	Mid-Atlantic Ridge	2009	Moravec, Klimpel	Systematic Parasitology
Caecincola longiscens	Caecincola	longiscens	10	10	Trematode	Fish	United States	2009	Curran, Overstreet	Comparative Parasitology
Philometra priacanthi	Philometra	priacanthi	10	10	Nematode	Fish	New Caledonia	2009	Moravec, Justine	Folia Parasitologica
Ligophorus saladensis	Ligophorus	saladensis	10	10	Monogenean	Fish	Argentina	2009	Marcotegui, Martorelli	Systematic Parasitology
Philometra tenuicauda	Philometra	tenuicauda	10	10	Nematode	Fish	New Caledonia	2009	Moravec, Justine	Folia Parasitologica
Choricotyle isaciencis	Choricotyle	isaciencis	11	10	Monogenean	Fish	Chile	2009	Oliva, Gonzalez, Ruz, Luque	Journal of Parasitology
Choricotyle scapularis	Choricotyle	scapularis	11	10	Monogenean	Fish	Chile	2009	Oliva, Gonzalez, Ruz, Luque	Journal of Parasitology
Gyrodactylus coriicepsi	Gyrodactylus	coriicepsi	12	10	Monogenean	Fish	Antarctica	2009	Rokicka, Lumme, Zietara	Journal of Parasitology
Gyrodactylus nudifronsi	Gyrodactylus	nudifronsi	12	10	Monogenean	Fish	Antarctica	2009	Rokicka, Lumme, Zietara	Journal of Parasitology
Procamallanus belenensis	Procamallanus	belenensis	13	10	Nematode	Fish	Brazil	2009	Giese, Santos, Lanfredi	Journal of Parasitology
Lamellodiscus donatellae	Lamellodiscus	donatellae	13	10	Monogenean	Fish	Egypt	2009	Aquaro, Riva, Galli	Comparative Parasitology
Demidospermus macropteri	Demidospermus	macropteri	13	10	Monogenean	Fish	Peru	2009	Mendoza-Franco, Scholz	Journal of Parasitology
Biotobothrium platyrhina	Biotobothrium	platyrhina	13	10	Cestode	Fish	China	2009	Tan, Zhou, Yang	Journal of Parasitology
Triloculotrema chisholmae	Triloculotrema	chisholmae	14	10	Monogenean	Fish	New Caledonia	2009	Justine	Systematic Parasitology
Pneumoatractis podocnemis	Pneumoatractis	podocnemis	14	10	Nematode	Reptile	South America	2009	Bursey, Reavill, Greiner	Comparative Parasitology
Stilestrongylus lanfrediae	Stilestrongylus	lanfrediae	15	10	Nematode	Mammal	Brazil	2009	Souza, Digiani, Simoes, Luque, Rodrigues-Silva, Maldonado	Journal of Parasitology
Diaphorocleidus orthodusus	Diaphorocleidus	orthodusus	15	10	Monogenean	Fish	Mexico	2009	Mendoza-Franco, Reina, Torchin	Journal of Parasitology
Capillostrongyloides congiopodi	Capillostrongyloides	congiopodi	20	10	Nematode	Fish	Argentina	2009	Cantatore, Rossin, Lanfranchi, Timi	Journal of Parasitology
Africana dardanelosi	Africana	dardanelosi	8	11	Nematode	Reptile	Brazil	2009	Avila, da Silva	Journal of Parasitology
Ligophorus granduensis	Ligophorus	granduensis	10	11	Monogenean	Fish	Brazil	2009	Abdallah, de Azevedo, Luque	Journal of Parasitology
Mesotretes jiyuanensis	Mesotretes	jiyuanensis	10	11	Trematode	Mammal	China	2009	Ma, Yu, Peng	Journal of Parasitology
Philometra spiriformis	Philometra	spiriformis	10	11	Nematode	Fish	Kenya	2009	Moravec, Charo-Karisa, Jirku	Folia Parasitologica
Aetheolabes goeldiensis	Aetheolabes	goeldiensis	11	11	Monogenean	Fish	Brazil	2009	Boeger, Kritsky	Systematic Parasitology
Plagioporus kolipinskii	Plagioporus	kolipinskii	11	11	Trematode	Fish	United States	2009	Tracey, Choudhury, Cheng, Ghosh	Journal of Parasitology
Triloculatum oregontwoae	Triloculatum	oregontwoae	12	11	Cestode	Fish	United States	2009	Caira, Jensen	Journal of Parasitology
Fundulotrema porterensis	Fundulotrema	porterensis	12	11	Monogenean	Fish	Canada	2009	King, Cone	Journal of Parasitology
Prosorhynchus conorjonesi	Prosorhynchus	conorjonesi	13	11	Trematode	Fish	Australia	2009	Bott, Cribb	Systematic Parasitology
Lamellodiscus flagellatus	Lamellodiscus	flagellatus	13	11	Monogenean	Fish	France	2009	Boudaya, Neifar, Euzet	Systematic Parasitology
Rhinebothrium paranaensis	Rhinebothrium	paranaensis	13	11	Cestode	Fish	Argentina	2009	Menoret, Ivanov	Journal of Parasitology
Neoentobdella taiwanensis	Neoentobdella	taiwanensis	13	11	Monogenean	Fish	Taiwan	2009	Whittington, Kearn	Acta Parasitologica
Prosorhynchoides potamoensis	Prosorhynchoides	potamoensis	16	11	Trematode	Fish	United States	2009	Curran, Overstreet	Comparative Parasitology
Austrodiplostomum ostrowskiae	Austrodiplostomum	ostrowskiae	17	11	Trematode	Bird	United States	2009	Dronen	Comparative Parasitology
Strigea meridionalis	Strigea	meridionalis	7	12	Trematode	Bird	Argentina	2009	Lunaschi, Drago	Folia Parasitologica
Ligophorus brasiliensis	Ligophorus	brasiliensis	10	12	Monogenean	Fish	Brazil	2009	Abdallah, de Azevedo, Luque	Journal of Parasitology
Sundatrema langkawiense	Sundatrema	langkawiense	10	12	Monogenean	Fish	Malaysia	2009	Lim, Gibson	Systematic Parasitology
Falcaustra manouriacola	Falcaustra	manouriacola	10	12	Nematode	Reptile	Southeast Asia	2009	Bursey, Rivera	Comparative Parasitology
Dracunculus brasiliensis	Dracunculus	brasiliensis	11	12	Nematode	Reptile	Brazil	2009	Moravec, Santos	Parasitology Research
Triloculatum andersonorum	Triloculatum	andersonorum	12	12	Cestode	Fish	Australia	2009	Caira, Jensen	Journal of Parasitology
Heterosentis brasiliensis	Heterosentis	brasiliensis	12	12	Acanthocephalan	Fish	Brazil	2009	Vieira, Felizardo, Luque	Journal of Parasitology
Demidospermus centromochli	Demidospermus	centromochli	13	12	Monogenean	Fish	Peru	2009	Mendoza-Franco, Scholz	Journal of Parasitology
Neoascarophis longispicula	Neoascarophis	longispicula	13	12	Nematode	Fish	Mid-Atlantic Ridge	2009	Moravec, Klimpel	Systematic Parasitology
Sciadicleithrum satanopercae	Sciadicleithrum	satanopercae	15	12	Monogenean	Fish	Brazil	2009	Yamada, Takemoto, Bellay, Pavanelli	Acta Parasitologica
Cableia balistidicola	Cableia	balistidicola	7	13	Trematode	Fish	Australia	2009	Bray, Justine, Cribb	Parasitology International
Rhabdias rhampholeonis	Rhabdias	rhampholeonis	8	13	Nematode	Reptile	Tanzania	2009	Lhermitte-Vallarino, Barbuto, Junker, Boistel, Ineich, Wanji, Bain	Parasitology International
Dichelyne sciaenidicola	Dichelyne	sciaenidicola	9	13	Nematode	Fish	Argentina	2009	Timi, Lanfranchi, Tavares, Luque	Acta Parasitologica
Falcaustra batrachiensis	Falcaustra	batrachiensis	10	13	Nematode	Amphibian	Papua New Guinea	2009	Bursey, Goldberg, Kraus	Journal of Parasitology
Cucullanus costaricensis	Cucullanus	costaricensis	10	13	Nematode	Fish	Costa Rica	2009	Lopez-Caballero, Osorio-Sarabia, Garcia-Prieto	Journal of Parasitology
Philometra gymnothoracis	Philometra	gymnothoracis	10	13	Nematode	Fish	United States	2009	Moravec, de Buron	Journal of Parasitology
Polystomoides magdalenensis	Polystomoides	magdalenensis	13	13	Monogenean	Reptile	Colombia	2009	Lenis, Garcia-Prieto	Journal of Parasitology
Magnivitellinum corvitellinum	Magnivitellinum	corvitellinum	15	13	Trematode	Fish	Brazil	2009	Lacerda, Takemoto, Pavanelli	Acta Parasitologica
Prosorhynchus robertthomsoni	Prosorhynchus	robertthomsoni	13	14	Trematode	Fish	Australia	2009	Bott, Cribb	Systematic Parasitology
Acanthobothrium oceanharvestae	Acanthobothrium	oceanharvestae	15	14	Cestode	Fish	Australia	2009	Fyler, Caira, Jensen	Folia Parasitologica
Kostadinovatrema novaeguiniense	Kostadinovatrema	novaeguiniense	16	14	Trematode	Mammal	Papua New Guinea	2009	Dronen	Systematic Parasitology
Paracapillaroides acanthocotylus	Paracapillaroides	acanthocotylus	17	14	Nematode	Fish	Argentina	2009	Rossin, Timi	Folia Parasitologica
Adlardia novaecaledoniae	Adlardia	novaecaledoniae	8	15	Trematode	Fish	New Caledonia	2009	Miller, Bray, Goiran, Justine, Cribb	Systematic Parasitology
Rokroknema novaebritanniae	Rokroknema	novaebritanniae	10	15	Nematode	Amphibian	Papua New Guinea	2009	Bursey, Goldberg, Kraus	Journal of Parasitology
Triloculatum geeceearelensis	Triloculatum	geeceearelensis	12	15	Cestode	Fish	United States	2009	Caira, Jensen	Journal of Parasitology
Trianchoratus longianchoratus	Trianchoratus	longianchoratus	13	15	Monogenean	Fish	Malaysia	2009	Tan, Lim	Folia Parasitologica
Rhipidocotyle tridecapapillata	Rhipidocotyle	tridecapapillata	13	16	Trematode	Fish	United States	2009	Curran, Overstreet	Comparative Parasitology
Pseudabbreviata novaeguineaensis	Pseudabbreviata	novaeguineaensis	15	16	Nematode	Reptile	Papua New Guinea	2009	Bursey, Goldberg, Kraus	Journal of Parasitology
Dactylogyrus agolumaccessorius	Dactylogyrus	agolumaccessorius	12	17	Monogenean	Fish	United States	2009	Cloutman	Comparative Parasitology
Philometra dentigubernaculata	Philometra	dentigubernaculata	10	18	Nematode	Fish	New Caledonia	2009	Moravec, Justine	Folia Parasitologica
Ichthyofilaria novaecaledoniensis	Ichthyofilaria	novaecaledoniensis	14	18	Nematode	Fish	New Caledonia	2009	Moravec, Justine	Folia Parasitologica
Varialvus jenae	Varialvus	jenae	9	5	Trematode	Fish	Australia	2010	Miller, Bray, justine, Cribb	Acta Parasitologica
Philometra morii	Philometra	morii	10	5	Nematode	Fish	United States	2010	Moravec, Bakenhaster, Fajer-Avila	Acta Parasitologica
Muraenicola botti	Muraenicola	botti	11	5	Trematode	Fish	Australia	2010	Nolan, Cribb	Systematic Parasitology
Caulopatera pagei	Caulopatera	pagei	11	5	Cestode	Fish	Australia	2010	Cutmore, Bennett, Cribb	Systematic Parasitology
Volsellituba nabla	Volsellituba	nabla	12	5	Monogenean	Fish	New Caledonia	2010	Rehulkova, Justine, Gelnar	Systematic Parasitology
Pseudopecoelus brayi	Pseudopecoelus	brayi	14	5	Trematode	Fish	India	2010	Madhavi, Lakshmi	Acta Parasitologica
Ameloblastella satoi	Ameloblastella	satoi	14	5	Monogenean	Fish	Brazil	2010	Monteiro, Kritsky, Brasil-Sato	Systematic Parasitology
Neoheterocotyle robii	Neoheterocotyle	robii	15	5	Monogenean	Fish	South Africa	2010	Vaughan, Chisholm	Systematic Parasitology
Dorcopsistrongylus ewini	Dorcopsistrongylus	ewini	18	5	Nematode	Mammal	Indonesia	2010	Purwaningsih, Smales	Journal of Parasitology
Acuaria irhami	Acuaria	irhami	7	6	Nematode	Bird	Indonesia	2010	Dewi, Zhang	Journal of Helminthology
Syphacia rifaii	Syphacia	rifaii	8	6	Nematode	Mammal	Indonesia	2010	Dewi, Hasegawa	Journal of Parasitology
Rhabdias tanyai	Rhabdias	tanyai	8	6	Nematode	Amphibian	Cameroon	2010	Junker, Lhermitte-Vallarino, Barbuto, Ineich, Wanji, Bain	Folia Parasitologica
Cardicola nonamo	Cardicola	nonamo	9	6	Trematode	Fish	United States	2010	Bullard	Journal of Parasitology
Lemuricola pongoi	Lemuricola	pongoi	10	6	Nematode	Mammal	Sumatra	2010	Foitova, Barus, Koubkova, Masova, Nurcahyo	Parasitology Research
Gyrodactylus aideni	Gyrodactylus	aideni	12	6	Monogenean	Fish	Canada	2010	Mullen, Cone, Easy, Burt	Systematic Parasitology
Proctocaecum blairi	Proctocaecum	blairi	12	6	Trematode	Reptile	Australia	2010	Tkach, Snyder	Acta Parasitologica
Monoecocestus eljefe	Monoecocestus	eljefe	13	6	Cestode	Mammal	Bolivia	2010	Haverkost, Gardner	Journal of Parasitology
Neohaliotrema parvum	Neohaliotrema	parvum	13	6	Monogenean	Fish	Malaysia	2010	Lim, Gibson	Systematic Parasitology
Monoecocestus petiso	Monoecocestus	petiso	13	6	Cestode	Mammal	Bolivia	2010	Haverkost, Gardner	Journal of Parasitology
Cosmocercoides sauria	Cosmocercoides	sauria	14	6	Nematode	Reptile	Brazil	2010	Avila, Strussmann, da Silva	Journal of Parasitology
Pseudopecoelus sosoae	Pseudopecoelus	sosoae	14	6	Trematode	Fish	New Caledonia	2010	Bray, Justine	Acta Parasitologica
Echinobothrium vojtai	Echinobothrium	vojtai	14	6	Cestode	Fish	Indonesia	2010	Kuchta, Caira	Folia Parasitologica
Rhabdias ohlerae	Rhabdias	ohlerae	8	7	Nematode	Amphibian	Cameroon	2010	Junker, Lhermitte-Vallarino, Barbuto, Ineich, Wanji, Bain	Folia Parasitologica
Rhabdias vencesi	Rhabdias	vencesi	8	7	Nematode	Amphibian	Madagascar	2010	Junker, Lhermitte-Vallarino, Barbuto, Ineich, Wanji, Bain	Folia Parasitologica
Alcicornis haroldi	Alcicornis	haroldi	10	7	Trematode	Fish	New Caledonia	2010	Bray, Justine	Systematic Parasitology
Spinicauda similis	Spinicauda	similis	10	7	Nematode	Reptile	Australia	2010	Jones, Watharow	Comparative Parasitology
Tucunarella cichlae	Tucunarella	cichlae	11	7	Monogenean	Fish	Peru	2010	Mendoza-Franco, Scholz, Rozkosna	Journal of Parasitology
Contracaecum gibsoni	Contracaecum	gibsoni	12	7	Nematode	Bird	Greece	2010	Mattiucci, Paoletti, Solorzano, Nascetti	Systematic Parasitology
Dollfustrema gibsoni	Dollfustrema	gibsoni	12	7	Trematode	Fish	Australia	2010	Nolan, Cribb	Systematic Parasitology
Gyrodactylus granoei	Gyrodactylus	granoei	12	7	Monogenean	Fish	China	2010	You, Guo, King, Cone	Journal of Parasitology
Gyrodactylus neretum	Gyrodactylus	neretum	12	7	Monogenean	Fish	Italy	2010	Paladini, Cable, Fioravanti, Faria, Shinn	Folia Parasitologica
Ohbayashinema aspeira	Ohbayashinema	aspeira	13	7	Nematode	Mammal	United States	2010	Durette-Desset, Galbreath, Hoberg	Journal of Parasitology
Neohaliotrema bombini	Neohaliotrema	bombini	13	7	Monogenean	Fish	Malaysia	2010	Lim, Gibson	Systematic Parasitology
Monoecocestus poralus	Monoecocestus	poralus	13	7	Cestode	Mammal	Bolivia	2010	Haverkost, Gardner	Journal of Parasitology
Australotaenia grobeli	Australotaenia	grobeli	14	7	Cestode	Amphibian	Australia	2010	de Chambrier, de Chambrier	Folia Parasitologica
Echinobothrium reginae	Echinobothrium	reginae	14	7	Cestode	Fish	Madagascar	2010	Kuchta, Caira	Folia Parasitologica
Paraorygmatobothrium mobedii	Paraorygmatobothrium	mobedii	18	7	Cestode	Fish	Iran	2010	Malek, Caira, Haseli	Systematic Parasitology
Serpentoanisocladium sinense	Serpentoanisocladium	sinense	20	7	Trematode	Reptile	China	2010	Tkach, Bush	Systematic Parasitology
Andrya vesicula	Andrya	vesicula	6	8	Cestode	Mammal	Bolivia	2010	Haverkost, Gardner	Comparative Parasitology
Odilia wauensis	Odilia	wauensis	6	8	Nematode	Mammal	Papua New Guinea	2010	Smales	Journal of Parasitology
Rhabdias lacertae	Rhabdias	lacertae	8	8	Nematode	Reptile	Slovakia	2010	Moravec	Systematic Parasitology
Syphacia quentini	Syphacia	quentini	8	8	Nematode	Mammal	Colombia	2010	Rosario Robles, Navone	Parasitology Research
Hedruris suttonae	Hedruris	suttonae	8	8	Nematode	Fish	Argentina	2010	Brugni, Viozzi	Journal of Parasitology
Varialvus angustus	Varialvus	angustus	9	8	Trematode	Fish	Australia	2010	Miller, Bray, justine, Cribb	Acta Parasitologica
Renylaima capensis	Renylaima	capensis	9	8	Trematode	Mammal	South Africa	2010	Sirgel, Mas-Coma	Parasitology Research
Varialvus lacertus	Varialvus	lacertus	9	8	Trematode	Fish	Australia	2010	Miller, Bray, justine, Cribb	Acta Parasitologica
Caecincola autumnae	Caecincola	autumnae	10	8	Trematode	Fish	United States	2010	Barger	Comparative Parasitology
Calicotyle japonica	Calicotyle	japonica	10	8	Monogenean	Fish	Japan	2010	Kitamura, Ogawa, Shimizu, Kurashima, Mano, Taniuchi, Hirose	Systematic Parasitology
Nataliella marcelli	Nataliella	marcelli	10	8	Cestode	Fish	United States	2010	Palm	Systematic Parasitology
Philometra spicarae	Philometra	spicarae	10	8	Nematode	Fish	Italy	2010	Moravec, Gaglio, Gianetto, Marino	Parasitology Research
Pennulituba cymansis	Pennulituba	cymansis	11	8	Monogenean	Fish	New Caledonia	2010	Rehulkova, Justine, Gelnar	Systematic Parasitology
Diplectanum femineum	Diplectanum	femineum	11	8	Monogenean	Fish	New Caledonia	2010	Justine, Henry	Systematic Parasitology
Rhabdochona ictaluri	Rhabdochona	ictaluri	11	8	Nematode	Fish	Mexico	2010	Aguilar-Aguilar, Rosas-Valdez, Perez-Ponce de Leon	Acta Parasitologica
Aporhynchus menezesi	Aporhynchus	menezesi	11	8	Cestode	Fish	Portugal	2010	Noever, Caira, Kuchta, Desjardins	Journal of Parasitology
Nudaciraxine imperium	Nudaciraxine	imperium	12	8	Monogenean	Fish	Tunisia	2010	Chaari, Derbel, Neifar	Folia Parasitologica
Volsellituba orchidea	Volsellituba	orchidea	12	8	Monogenean	Fish	New Caledonia	2010	Rehulkova, Justine, Gelnar	Systematic Parasitology
Litomosoides salazari	Litomosoides	salazari	12	8	Nematode	Mammal	Bolivia	2010	Notarnicola, Jimenez, Gardner	Journal of Parasitology
Microncocotyle bicoccae	Microncocotyle	bicoccae	14	8	Monogenean	Fish	Egypt	2010	Kritsky, Aquaro, Galli	Comparative Parasitology
Echinobothrium nataliae	Echinobothrium	nataliae	14	8	Cestode	Fish	Malaysia	2010	Kuchta, Caira	Folia Parasitologica
Diploproctodaeum triodoni	Diploproctodaeum	triodoni	16	8	Trematode	Fish	New Caledonia	2010	Bray, Cribb, Justine	Acta Parasitologica
Rhabdias picardiae	Rhabdias	picardiae	8	9	Nematode	Amphibian	South Africa	2010	Junker, Lhermitte-Vallarino, Barbuto, Ineich, Wanji, Bain	Folia Parasitologica
Varialvus charadrus	Varialvus	charadrus	9	9	Trematode	Fish	Australia	2010	Miller, Bray, justine, Cribb	Acta Parasitologica
Philometra diplectri	Philometra	diplectri	10	9	Nematode	Fish	United States	2010	Moravec, Bakenhaster	Journal of Parasitology
Spinicauda victoriae	Spinicauda	victoriae	10	9	Nematode	Reptile	Australia	2010	Jones, Watharow	Comparative Parasitology
Hydromermis biesboeri	Hydromermis	biesboeri	11	9	Nematode	Invertebrate	United States	2010	Johnson, Kleve	Journal of Parasitology
Ophiotaenia georgievi	Ophiotaenia	georgievi	11	9	Cestode	Reptile	Madagascar	2010	de Chambrier, Ammann, Scholz	Folia Parasitologica
Cyclobulura superinae	Cyclobulura	superinae	11	9	Nematode	Mammal	Argentina	2010	Navone, Ezquiaga, Notarnicola, Jimenez	Journal of Parasitology
Gyrodactylus corleonis	Gyrodactylus	corleonis	12	9	Monogenean	Fish	Italy	2010	Paladini, Cable, Fioravanti, Faria, Shinn	Folia Parasitologica
Gyrodactylus eyipayipi	Gyrodactylus	eyipayipi	12	9	Monogenean	Fish	South Africa	2010	Vaughan, Christison, Hansen, Shinn	Folia Parasitologica
Homalometron lesliorum	Homalometron	lesliorum	12	9	Trematode	Fish	Costa Rica	2010	Parker, Curran, Overstreet, Tkach	Comparative Parasitology
Dermopristis paradoxus	Dermopristis	paradoxus	12	9	Monogenean	Fish	Australia	2010	Kearn, Whittington, Evans-Gowing	Acta Parasitologica
Nakayacestus tanyderus	Nakayacestus	tanyderus	12	9	Cestode	Fish	Taiwan	2010	Caira, Kuchta, Desjardins	Journal of Parasitology
Lorentzicola woolleyae	Lorentzicola	woolleyae	12	9	Nematode	Mammal	Papua New Guinea	2010	Smales	Journal of Parasitology
Monoecocestus andersoni	Monoecocestus	andersoni	13	9	Cestode	Mammal	Bolivia	2010	Haverkost, Gardner	Journal of Parasitology
Pseudodelphis chilensis	Pseudodelphis	chilensis	13	9	Nematode	Fish	Chile	2010	Munoz	Journal of Parasitology
Neohaliotrema malayense	Neohaliotrema	malayense	13	9	Monogenean	Fish	Malaysia	2010	Lim, Gibson	Systematic Parasitology
Ohbayashinema nearctica	Ohbayashinema	nearctica	13	9	Nematode	Mammal	United States	2010	Durette-Desset, Galbreath, Hoberg	Journal of Parasitology
Ohbayashinema patriciae	Ohbayashinema	patriciae	13	9	Nematode	Mammal	China	2010	Durette-Desset, Galbreath, Hoberg	Journal of Parasitology
Metabronemoides mirabilis	Metabronemoides	mirabilis	15	9	Nematode	Fish	New Caledonia	2010	Moravec, Justine	Parasitology International
Paramacroderoides kinsellai	Paramacroderoides	kinsellai	17	9	Trematode	Fish	United States	2010	Tkach, Pulis, Overstreet	Journal of Parasitology
Sinodiplectanotrema malayanum	Sinodiplectanotrema	malayanum	19	9	Monogenean	Fish	Malaysia	2010	Lim, Tan, Gibson	Systematic Parasitology
Pseudorhabdosynochus stigmosus	Pseudorhabdosynochus	stigmosus	20	9	Monogenean	Fish	New Caledonia	2010	Justine, Henry	Systematic Parasitology
Cardicola orientalis	Cardicola	orientalis	9	10	Trematode	Fish	Japan	2010	Ogawa, Tanaka, Sugihara, Takami	Parasitology International
Cucullanus ageneiosus	Cucullanus	ageneiosus	10	10	Nematode	Fish	Brazil	2010	Giese, Furtado, Lanfredi, Santos	Journal of Parasitology
Angiostoma glandicola	Angiostoma	glandicola	10	10	Nematode	Invertebrate	Vietnam	2010	Ivanova, Spiridonov	Journal of Helminthology
Falcaustra tannaensis	Falcaustra	tannaensis	10	10	Nematode	Reptile	Vanuatu	2010	Bursey, Goldberg, Hamilton, Austin	Journal of Parasitology
Pennulituba piratifalx	Pennulituba	piratifalx	11	10	Monogenean	Fish	New Caledonia	2010	Rehulkova, Justine, Gelnar	Systematic Parasitology
Diplotriaena anthreptis	Diplotriaena	anthreptis	12	10	Nematode	Bird	Indonesia	2010	Dewi, Zhang	Journal of Helminthology
Oochoristica beveridgei	Oochoristica	beveridgei	12	10	Cestode	Reptile	Senegal	2010	Masova, Tenora, Barus, Koubek	Journal of Parasitology
Vandiermenia beveridgei	Vandiermenia	beveridgei	12	10	Cestode	Reptile	Australia	2010	de Chambrier, de Chambrier	Folia Parasitologica
Heterocotyle taeniuropi	Heterocotyle	taeniuropi	12	10	Monogenean	Fish	China	2010	Cao, Ding, Zhang, Liu	Folia Parasitologica
Nakayacestus takahashii	Nakayacestus	takahashii	12	10	Cestode	Fish	Taiwan	2010	Caira, Kuchta, Desjardins	Journal of Parasitology
Heterocotyle tokoloshei	Heterocotyle	tokoloshei	12	10	Monogenean	Fish	South Africa	2010	Vaughan, Chisholm	Acta Parasitologica
Empruthotrema chisholmae	Empruthotrema	chisholmae	13	10	Monogenean	Fish	Spain	2010	Hernandez-Orts, Ahuir-Baraja, Raga, Montero	Journal of Parasitology
Monoecocestus sininterus	Monoecocestus	sininterus	13	10	Cestode	Mammal	Bolivia	2010	Haverkost, Gardner	Journal of Parasitology
Halomonhystera parasitica	Halomonhystera	parasitica	14	10	Nematode	Invertebrate	Portugal	2010	Poinar, Duarte, Santos	Systematic Parasitology
Diploproctodaeum monstrosum	Diploproctodaeum	monstrosum	16	10	Trematode	Fish	Australia	2010	Bray, Cribb, Justine	Acta Parasitologica
Africanastrongylus giganticus	Africanastrongylus	giganticus	18	10	Nematode	Mammal	Uganda	2010	Hoberg, Abrams, Pilitt	Journal of Parasitology
Syphacia helidonensi	Syphacia	helidonensi	8	11	Nematode	Mammal	Australia	2010	Weaver, Smales	Comparative Parasitology
Subulura tanjinensis	Subulura	tanjinensis	8	11	Nematode	Mammal	China	2010	Ming, Zhang	Acta Parasitologica
Philometra floridensis	Philometra	floridensis	10	11	Nematode	Fish	United States	2010	Moravec, Fajer-avila, Bakenhaster	Journal of Helminthology
Aporhynchus pickeringae	Aporhynchus	pickeringae	11	11	Cestode	Fish	Portugal	2010	Noever, Caira, Kuchta, Desjardins	Journal of Parasitology
Monticellia santafesina	Monticellia	santafesina	11	11	Cestode	Fish	Argentina	2010	Arredondo, Gil de Pertierra	Systematic Parasitology
Anacanthorus brevicirrus	Anacanthorus	brevicirrus	12	11	Monogenean	Fish	Brazil	2010	Monteiro, Kritsky, Brasil-Sato	Folia Parasitologica
Volsellituba elephantina	Volsellituba	elephantina	12	11	Monogenean	Fish	New Caledonia	2010	Rehulkova, Justine, Gelnar	Systematic Parasitology
Contracaecum overstreeti	Contracaecum	overstreeti	12	11	Nematode	Bird	Greece	2010	Mattiucci, Paoletti, Solorzano, Nascetti	Systematic Parasitology
Neohaliotrema andamanense	Neohaliotrema	andamanense	13	11	Monogenean	Fish	Malaysia	2010	Lim, Gibson	Systematic Parasitology
Demidospermus ceccarellii	Demidospermus	ceccarellii	13	11	Monogenean	Fish	Brazil	2010	Cepeda, Luque	Journal of Parasitology
Lamellodiscus magnicornis	Lamellodiscus	magnicornis	13	11	Monogenean	Fish	New Caledonia	2010	Justine, Briand	Systematic Parasitology
Mathevotaenia panamaensis	Mathevotaenia	panamaensis	13	11	Cestode	Reptile	Panama	2010	Bursey, Goldberg, Telford	Acta Parasitologica
Demidospermus paranaensis	Demidospermus	paranaensis	13	11	Monogenean	Fish	Brazil	2010	Ferrari-Hoeinghaus, Bellay, Takemoto, Pavanelli	Acta Parasitologica
Lamellodiscus parvicornis	Lamellodiscus	parvicornis	13	11	Monogenean	Fish	New Caledonia	2010	Justine, Briand	Systematic Parasitology
Ascarophisnema tridentatum	Ascarophisnema	tridentatum	14	11	Nematode	Fish	New Caledonia	2010	Moravec, Justine	Parasitology International
Papuastrongylus kishinamiae	Papuastrongylus	kishinamiae	15	11	Nematode	Mammal	Papua New Guinea	2010	Smales	Journal of Parasitology
Pseudocapillaria nannupensis	Pseudocapillaria	nannupensis	16	11	Nematode	Fish	Australia	2010	Hobbs, Hassan	Comparative Parasitology
Pseudorhabdosynochus exoticoides	Pseudorhabdosynochus	exoticoides	20	11	Monogenean	Fish	New Caledonia	2010	Justine, Henry	Systematic Parasitology
Andrya octodonensis	Andrya	octodonensis	6	12	Cestode	Mammal	Bolivia	2010	Haverkost, Gardner	Comparative Parasitology
Rhabdias filicaudalis	Rhabdias	filicaudalis	8	12	Nematode	Reptile	Brazil	2010	Barrella, dos Santos, da Silva	Journal of Helminthology
Syphacia lorentzimyos	Syphacia	lorentzimyos	8	12	Nematode	Mammal	Papua New Guinea	2010	Smales	Journal of Parasitology
Capillaria acanthopagri	Capillaria	acanthopagri	10	12	Nematode	Fish	Japan	2010	Moravec, Nagasawa, Madinabeitia	Journal of Parasitology
Lissorchis amniculensis	Lissorchis	amniculensis	10	12	Trematode	Fish	United States	2010	Barger	Comparative Parasitology
Philometra brevispicula	Philometra	brevispicula	10	12	Nematode	Fish	United States	2010	Moravec, Bakenhaster	Folia Parasitologica
Anacanthorus franciscanus	Anacanthorus	franciscanus	12	12	Monogenean	Fish	Brazil	2010	Monteiro, Kritsky, Brasil-Sato	Folia Parasitologica
Lamellodiscus tubulicornis	Lamellodiscus	tubulicornis	13	12	Monogenean	Fish	New Caledonia	2010	Justine, Briand	Systematic Parasitology
Littorellicola billhawkinsi	Littorellicola	billhawkinsi	14	12	Trematode	Fish	United States	2010	Bullard	Parasitology International
Pomphorhynchus omarsegundoi	Pomphorhynchus	omarsegundoi	14	12	Acanthocephalan	Fish	Argentina	2010	Arredondo, Gil de Pertierra	Folia Parasitologica
Petasiger argentinensis	Petasiger	argentinensis	9	13	Trematode	Bird	Argentina	2010	Lunaschi, Drago	Acta Parasitologica
Demidospermus araguaiaensis	Demidospermus	araguaiaensis	13	13	Monogenean	Fish	Brazil	2010	Cepeda, Luque	Journal of Parasitology
Demidospermus ichthyocercus	Demidospermus	ichthyocercus	13	13	Monogenean	Fish	Brazil	2010	Monteiro, Kritsky, Brasil-Sato	Systematic Parasitology
Monoecocestus microcephalus	Monoecocestus	microcephalus	13	13	Cestode	Mammal	Bolivia	2010	Haverkost, Gardner	Journal of Parasitology
Dorcopsistrongylus salawatiensis	Dorcopsistrongylus	salawatiensis	18	13	Nematode	Mammal	Indonesia	2010	Purwaningsih, Smales	Journal of Parasitology
Syphacia carnarvonensis	Syphacia	carnarvonensis	8	14	Nematode	Mammal	Australia	2010	Weaver, Smales	Comparative Parasitology
Syphacia mamelonitenuis	Syphacia	mamelonitenuis	8	14	Nematode	Mammal	Papua New Guinea	2010	Smales	Journal of Parasitology
Moaciria paucipapillata	Moaciria	paucipapillata	8	14	Nematode	Reptile	Australia	2010	Jones, Watharow	Comparative Parasitology
Pterygodermatites pluripectinata	Pterygodermatites	pluripectinata	17	14	Nematode	Mammal	Brazil	2010	Lux Hoppe, Araujo de Lima, Tebaldi, Nascimento	Journal of Helminthology
Neoriojatrema mokokchungensis	Neoriojatrema	mokokchungensis	13	15	Monogenean	Amphibian	India	2010	Imkongwapang, Tandon	Journal of Helminthology
Neoechinorhynchus chimalapasensis	Neoechinorhynchus	chimalapasensis	17	15	Acanthocephalan	Fish	Mexico	2010	Salgado-Maldonado, Caspeta-Mandujano, Martinez-Ramirez	Systematic Parasitology
Paraorygmatobothrium sinuspersicense	Paraorygmatobothrium	sinuspersicense	18	15	Cestode	Fish	Iran	2010	Malek, Caira, Haseli	Systematic Parasitology
Syphacia boodjamullaensis	Syphacia	boodjamullaensis	8	16	Nematode	Mammal	Australia	2010	Weaver, Smales	Comparative Parasitology
Philometroides grandipapillatus	Philometroides	grandipapillatus	14	16	Nematode	Fish	United States	2010	Moravec, Bakenhaster	Folia Parasitologica
Demidospermus brachyplatystomae	Demidospermus	brachyplatystomae	13	17	Monogenean	Fish	Brazil	2010	Cepeda, Luque	Journal of Parasitology
Pseudocapillaria novaecaledoniensis	Pseudocapillaria	novaecaledoniensis	16	18	Nematode	Fish	New Caledonia	2010	Moravec, Justine	Acta Parasitologica
Gyrocerviceanseris passamaquoddyensis	Gyrocerviceanseris	passamaquoddyensis	18	18	Monogenean	Fish	Canada	2010	Cone, Abbott, Gilmore, Burt	Journal of Parasitology
Hurleytrematoides loi	Hurleytrematoides	loi	17	3	Trematode	Fish	Australia	2011	McNamara, Cribb	Parasitology International
Philometra mira	Philometra	mira	10	4	Nematode	Fish	New Caledonia	2011	Moravec, Justine	Folia Parasitologica
Aponurus mulli	Aponurus	mulli	8	5	Trematode	Fish	Spain	2011	Carreras-Aubets, Repulles-Albeida, Kostadinova, Carrasson	Systematic Parasitology
Urocleidoides naris	Urocleidoides	naris	13	5	Monogenean	Fish	Brazil	2011	Rosim, Mendoza-Franco, Luque	Journal of Parasitology
Mediorhynchus turdi	Mediorhynchus	turdi	13	5	Acanthocephalan	Bird	Cote d'Ivoire	2011	Smales	Comparative Parasitology
Alloglossidium fonti	Alloglossidium	fonti	14	5	Trematode	Fish	United States	2011	Tkach, Mills	Acta Parasitologica
Taenia arctos	Taenia	arctos	6	6	Cestode	Mammal	Finland	2011	Haukisalmi, Lavikainen, Laaksonen, Meri	Systematic Parasitology
Parspina carapo	Parspina	carapo	8	6	Trematode	Fish	Argentina	2011	Ostrowski de Nunez, Arredondo, Gil de Pertierra	Systematic Parasitology
Kurilonema browni	Kurilonema	browni	10	6	Nematode	Reptile	Philippines	2011	Kuzmin, Tkach	Journal of Parasitology
Maxvachonia ingens	Maxvachonia	ingens	11	6	Nematode	Amphibian	Papua New Guinea	2011	Bursey, Goldberg, Kraus	Acta Parasitologica
Choricotyle rohdei	Choricotyle	rohdei	11	6	Monogenean	Fish	Brazil	2011	Cohen, Cardenas, Fernandes, Kohn	Comparative Parasitology
Dermopristis cairae	Dermopristis	cairae	12	6	Monogenean	Fish	Australia	2011	Whittington, Kearn	Systematic Parasitology
Gyrodactylus hildae	Gyrodactylus	hildae	12	6	Monogenean	Fish	Ethiopia	2011	Garcia-Vasquez, Hansen, Christison, Bron, Shinn	Acta Parasitologica
Ieredactylus rivuli	Ieredactylus	rivuli	12	6	Monogenean	Fish	Trinidad	2011	Schelkle, Paladini, Shinn, King, Johnson, van Oosterhout, Mohammed, Cable	Acta Parasitologica
Lethrinitrema gibbus	Lethrinitrema	gibbus	13	6	Monogenean	Fish	New Caledonia	2011	Lim, Justine	Systematic Parasitology
Procamallanus rigbyi	Procamallanus	rigbyi	13	6	Nematode	Fish	Thailand	2011	Yooyen, Moravec, Wongsawad	Journal of Parasitology
Parapharyngodon bainae	Parapharyngodon	bainae	15	6	Nematode	Reptile	Brazil	2011	Pereira, Sousa, de Souza Lima	Journal of Parasitology
Hurleytrematoides sasali	Hurleytrematoides	sasali	17	6	Trematode	Fish	Australia	2011	McNamara, Cribb	Parasitology International
Pseudorhabdosynochus anulus	Pseudorhabdosynochus	anulus	20	6	Monogenean	Fish	Mexico	2011	Mendoza-Franco, Violante-Gonzalez, Rojas-Herrera	Journal of Parasitology
Syphacia hodarae	Syphacia	hodarae	8	7	Nematode	Mammal	Argentina	2011	Herrera, Mino, Notarnicola, Robles	Journal of Parasitology
Trichuris navonae	Trichuris	navonae	9	7	Nematode	Mammal	Argentina	2011	Robles	Journal of Parasitology
Kritskyia salmini	Kritskyia	salmini	9	7	Monogenean	Fish	Brazil	2011	Cepeda, Ceccarelli, Luque	Acta Parasitologica
Polystoma vernoni	Polystoma	vernoni	9	7	Monogenean	Amphibian	South Africa	2011	Du Preez	Journal of Helminthology
Acaenodera nautili	Acaenodera	nautili	10	7	Trematode	Fish	New Caledonia	2011	Bray, Justine	Folia Parasitologica
Camallanus sprenti	Camallanus	sprenti	10	7	Nematode	Reptile	Australia	2011	Kuzmin, Tkach, Snyder, Bell	Acta Parasitologica
Hexacanalis folifer	Hexacanalis	folifer	11	7	Cestode	Fish	Indonesia	2011	Cielocha, Jensen	Systematic Parasitology
Spiniloculus fylerae	Spiniloculus	fylerae	12	7	Cestode	Fish	Borneo	2011	Desjardins, Caira	Folia Parasitologica
Heterosentis martini	Heterosentis	martini	12	7	Acanthocephalan	Fish	Argentina	2011	Lanfranchi, Timi	Journal of Parasitology
Spiniloculus paigeae	Spiniloculus	paigeae	12	7	Cestode	Fish	Borneo	2011	Desjardins, Caira	Folia Parasitologica
Litosomoides taylori	Litosomoides	taylori	12	7	Nematode	Mammal	Venezuela	2011	Guerrero, Bain, Martin, Barbuto	Folia Parasitologica
Gyrodactylus yacatli	Gyrodactylus	yacatli	12	7	Monogenean	Fish	Mexico	2011	Garcia-Vasquez, Hansen, Christison, Bron, Shinn	Acta Parasitologica
Demidospermus annulus	Demidospermus	annulus	13	7	Monogenean	Fish	Argentina	2011	Marcotegui, Martorelli	Acta Parasitologica
Urocleidoides cuiabai	Urocleidoides	cuiabai	13	7	Monogenean	Fish	Brazil	2011	Rosim, Mendoza-Franco, Luque	Journal of Parasitology
Doliobothrium haselii	Doliobothrium	haselii	13	7	Cestode	Fish	Iran	2011	Caira, Malek, Ruhnke	Journal of Helminthology
Macroderoides minutus	Macroderoides	minutus	13	7	Trematode	Fish	United States	2011	Tkach, Kinsella	Journal of Parasitology
Rhinebothrium mistyae	Rhinebothrium	mistyae	13	7	Cestode	Fish	Argentina	2011	Menoret, Ivanov	Folia Parasitologica
Procamallanus similis	Procamallanus	similis	13	7	Nematode	Fish	Thailand	2011	Yooyen, Moravec, Wongsawad	Journal of Parasitology
Lamellodiscus vicinus	Lamellodiscus	vicinus	13	7	Monogenean	Fish	Morocco	2011	Diamanka, Neifar, Pariselle, Euzet	Folia Parasitologica
Euryhaliotrema amydrum	Euryhaliotrema	amydrum	14	7	Monogenean	Fish	United States	2011	Kritsky, Bakenhaster	Systematic Parasitology
Echinobothrium joshuai	Echinobothrium	joshuai	14	7	Cestode	Fish	South Africa	2011	Rodriguez, Pickering, Caira	Comparative Parasitology
Cryptocephalum petreum	Cryptocephalum	petreum	14	7	Monogenean	Fish	Argentina	2011	Vega, Viozzi, Brugni	Journal of Parasitology
Sesquipedalapex comicus	Sesquipedalapex	comicus	15	7	Cestode	Fish	Malaysia	2011	Jensen, Nikolov, Caira	Folia Parasitologica
Hysterothylacium spirale	Hysterothylacium	spirale	16	7	Nematode	Fish	Argentina	2011	Rossin, Datri, Incorvaia, Timi	Acta Parasitologica
Hurleytrematoides galzini	Hurleytrematoides	galzini	17	7	Trematode	Fish	Australia	2011	McNamara, Cribb	Parasitology International
Hurleytrematoides morandi	Hurleytrematoides	morandi	17	7	Trematode	Fish	Australia	2011	McNamara, Cribb	Parasitology International
Pseudorhabdosynochus crassus	Pseudorhabdosynochus	crassus	20	7	Monogenean	Fish	New Caledonia	2011	Schoelinck, Justine	Systematic Parasitology
Rhabdias mcguirei	Rhabdias	mcguirei	8	8	Nematode	Reptile	Philippines	2011	Tkach, Kuzmin, Brown	Acta Parasitologica
Parspina papernai	Parspina	papernai	8	8	Trematode	Fish	Brazil	2011	Kohn, Fernandes	Comparative Parasitology
Dichelyne etelidis	Dichelyne	etelidis	9	8	Nematode	Fish	New Caledonia	2011	Moravec, Justine	Systematic Parasitology
Cosmocerca kalesari	Cosmocerca	kalesari	10	8	Nematode	Amphibian	India	2011	Rizvi, Bursey, Bhutia	Acta Parasitologica
Falcaustra sinensis	Falcaustra	sinensis	10	8	Nematode	Reptile	China	2011	Liu, Zhang, Zhang	Acta Parasitologica
Proctotrema bartolii	Proctotrema	bartolii	11	8	Trematode	Fish	Argentina	2011	Carballo, Laurenti, Cremonte	Systematic Parasitology
Contracaecum australe	Contracaecum	australe	12	8	Nematode	Bird	Chile	2011	Garbin, Mattiucci, Paoletti, Gonzalez-Acuna, Nascetti	Journal of Parasitology
Spiniloculus calhouni	Spiniloculus	calhouni	12	8	Cestode	Fish	Borneo	2011	Desjardins, Caira	Folia Parasitologica
Arostrilepus janickii	Arostrilepus	janickii	12	8	Cestode	Mammal	Russia	2011	Makarikov, Kontrimavichus	Folia Parasitologica
Gyrodactylus longipes	Gyrodactylus	longipes	12	8	Monogenean	Fish	Italy	2011	Paladini, Hansen, Fioravanti, Shinn	Parasitology International
Dactylogyrus robisoni	Dactylogyrus	robisoni	12	8	Monogenean	Fish	United States	2011	Cloutman	Comparative Parasitology
Rhipidocotyle bartolii	Rhipidocotyle	bartolii	13	8	Trematode	Fish	New Caledonia	2011	Bray, Justine	Systematic Parasitology
Rhinebothrium corbatai	Rhinebothrium	corbatai	13	8	Cestode	Fish	Argentina	2011	Menoret, Ivanov	Folia Parasitologica
Lethrinitrema dossenus	Lethrinitrema	dossenus	13	8	Monogenean	Fish	New Caledonia	2011	Lim, Justine	Systematic Parasitology
Creagrocercus drawidae	Creagrocercus	drawidae	13	8	Nematode	Invertebrate	Russia	2011	Ivanova, Spiridonov	Systematic Parasitology
Demidospermus striatus	Demidospermus	striatus	13	8	Monogenean	Fish	Peru	2011	Mendoza-Palmero, Scholz	Journal of Parasitology
Lamellodiscus triacies	Lamellodiscus	triacies	13	8	Monogenean	Fish	Senegal	2011	Diamanka, Neifar, Pariselle, Euzet	Folia Parasitologica
Euryhaliotrema dunlapae	Euryhaliotrema	dunlapae	14	8	Monogenean	Fish	United States	2011	Kritsky, Bakenhaster	Systematic Parasitology
Hemipristicola gunterae	Hemipristicola	gunterae	14	8	Cestode	Fish	Australia	2011	Cutmore, Theiss, Bennett, Cribb	Folia Parasitologica
Stephanostomum murielae	Stephanostomum	murielae	14	8	Trematode	Fish	New Caledonia	2011	Bray, Justine	Folia Parasitologica
Cryptocephalum spiralis	Cryptocephalum	spiralis	14	8	Monogenean	Fish	Argentina	2011	Vega, Viozzi, Brugni	Journal of Parasitology
Euryhaliotrema spirulum	Euryhaliotrema	spirulum	14	8	Monogenean	Fish	United States	2011	Kritsky, Bakenhaster	Systematic Parasitology
Acanthobothrium margieae	Acanthobothrium	margieae	15	8	Cestode	Fish	Taiwan	2011	Fyler	Comparative Parasitology
Symmetrovesicula gracilis	Symmetrovesicula	gracilis	16	8	Trematode	Fish	Australia	2011	Downie, Bray, Jones, Cribb	Systematic Parasitology
Hurleytrematoides faliexae	Hurleytrematoides	faliexae	17	8	Trematode	Fish	Australia	2011	McNamara, Cribb	Parasitology International
Potamotrygonocotyle tatianae	Potamotrygonocotyle	tatianae	19	8	Monogenean	Fish	Brazil	2011	Domingues, Marques	Journal of Helminthology
Pseudorhabdosynochus dionysos	Pseudorhabdosynochus	dionysos	20	8	Monogenean	Fish	New Caledonia	2011	Schoelinck, Justine	Systematic Parasitology
Pseudorhabdosynochus fulgidus	Pseudorhabdosynochus	fulgidus	20	8	Monogenean	Fish	Panama	2011	Mendoza-Franco, Violante-Gonzalez, Rojas-Herrera	Journal of Parasitology
Pseudorhabdosynochus urceolus	Pseudorhabdosynochus	urceolus	20	8	Monogenean	Fish	Panama	2011	Mendoza-Franco, Violante-Gonzalez, Rojas-Herrera	Journal of Parasitology
Pseudorhabdosynochus viscosus	Pseudorhabdosynochus	viscosus	20	8	Monogenean	Fish	New Caledonia	2011	Schoelinck, Justine	Systematic Parasitology
Syphacia coccymyos	Syphacia	coccymyos	8	9	Nematode	Mammal	Papua New Guinea	2011	Smales	Acta Parasitologica
Parspina virescens	Parspina	virescens	8	9	Trematode	Fish	Argentina	2011	Ostrowski de Nunez, Arredondo, Gil de Pertierra	Systematic Parasitology
Aptorchis kuchlingi	Aptorchis	kuchlingi	9	9	Trematode	Reptile	Australia	2011	Snyder, Tkach	Comparative Parasitology
Philometra genypteri	Philometra	genypteri	10	9	Nematode	Fish	Chile	2011	Moravec, Chavez, Oliva	Parasitology Research
Cucullanus thaiensis	Cucullanus	thaiensis	10	9	Nematode	Fish	Thailand	2011	Yooyen, Moravec, Wongsawad	Systematic Parasitology
Rhabdochona thaiensis	Rhabdochona	thaiensis	11	9	Nematode	Fish	Thailand	2011	Moravec, Yooyen	Folia Parasitologica
Spinitectus thaiensis	Spinitectus	thaiensis	11	9	Nematode	Fish	Thailand	2011	Moravec, Yooyen	Acta Parasitologica
Litomosoides pardinasi	Litomosoides	pardinasi	12	9	Nematode	Mammal	Argentina	2011	Notarnicola, Navone	Parasitology Research
Gyrodactylus rivularae	Gyrodactylus	rivularae	12	9	Monogenean	Fish	China	2011	You, Li, King, Cone	Comparative Parasitology
Auriculostoma diagonale	Auriculostoma	diagonale	13	9	Trematode	Fish	Peru	2011	Curran, Tkach, Overstreet	Journal of Parasitology
Auriculostoma foliaceum	Auriculostoma	foliaceum	13	9	Trematode	Fish	Peru	2011	Curran, Tkach, Overstreet	Journal of Parasitology
Ancipirhynchus afossalis	Ancipirhynchus	afossalis	14	9	Cestode	Fish	Malaysia	2011	Schaeffner, Gasser, Beveridge	Systematic Parasitology
Clestobothrium cristinae	Clestobothrium	cristinae	14	9	Cestode	Fish	Argentina	2011	Gil de Pertierra, Incorvaia, Arredondo	Folia Parasitologica
Prosorhynchoides carvajali	Prosorhynchoides	carvajali	16	9	Trematode	Fish	Chile	2011	Munoz, Bott	Acta Parasitologica
Pseudorhabdosynochus quadratus	Pseudorhabdosynochus	quadratus	20	9	Monogenean	Fish	New Caledonia	2011	Schoelinck, Justine	Systematic Parasitology
Dioncopseudobenedenia ancoralis	Dioncopseudobenedenia	ancoralis	21	9	Monogenean	Fish	Australia	2011	Deveney, Whittington	Folia Parasitologica
Benedenia disciliata	Benedenia	disciliata	9	10	Monogenean	Fish	Australia	2011	Whittington, Deveney	Journal of Parasitology
Polystoma okomuensis	Polystoma	okomuensis	9	10	Monogenean	Amphibian	Nigeria	2011	Aisien, Du Preez, Imasuen	Journal of Helminthology
Camallanus beveridgei	Camallanus	beveridgei	10	10	Nematode	Reptile	Australia	2011	Kuzmin, Tkach, Snyder, Bell	Acta Parasitologica
Haliotrema cirrhitusi	Haliotrema	cirrhitusi	10	10	Monogenean	Fish	Mexico	2011	Mendoza-Franco, Violante-Gonzalez	Journal of Parasitology
Abbreviata costaricae	Abbreviata	costaricae	10	10	Nematode	Reptile	Costa Rica	2011	Bursey, Brooks	Comparative Parasitology
Angiostoma margaretae	Angiostoma	margaretae	10	10	Nematode	Invertebrate	South Africa	2011	Ross, Malan, Ivanova	Systematic Parasitology
Haliotrema nigrofusci	Haliotrema	nigrofusci	10	10	Monogenean	Fish	China	2011	Sun, Gibson, Yang	Systematic Parasitology
Haliotrema pollexinus	Haliotrema	pollexinus	10	10	Monogenean	Fish	Mexico	2011	Mendoza-Franco, Violante-Gonzalez	Journal of Parasitology
Philometra terapontis	Philometra	terapontis	10	10	Nematode	Fish	India	2011	Moravec, Gopalakrishnan, Rajkumar, Saravanakumar, Kaliyamoorthy	Systematic Parasitology
Hypocreadium caputvadum	Hypocreadium	caputvadum	12	10	Trematode	Fish	Tunisia	2011	Kacem, Derbel, Neifar	Acta Parasitologica
Oochoristica chalcidesi	Oochoristica	chalcidesi	12	10	Cestode	Reptile	Dubai, UAE	2011	Schuster	Journal of Helminthology
Heterosentis holospinus	Heterosentis	holospinus	12	10	Acanthocephalan	Fish	Vietnam	2011	Amin, Heckmann, Van Ha	Comparative Parasitology
Arostrilepus intermedia	Arostrilepus	intermedia	12	10	Cestode	Mammal	Russia	2011	Makarikov, Kontrimavichus	Folia Parasitologica
Mediorhynchus cisticolae	Mediorhynchus	cisticolae	13	10	Acanthocephalan	Bird	Cote d'Ivoire	2011	Smales	Comparative Parasitology
Rhaphidotrema kiatkiongi	Rhaphidotrema	kiatkiongi	13	10	Trematode	Fish	Australia	2011	Yong, Cribb	Folia Parasitologica
Demidospermus peruvianus	Demidospermus	peruvianus	13	10	Monogenean	Fish	Peru	2011	Mendoza-Palmero, Scholz	Journal of Parasitology
Lamellodiscus toguebayei	Lamellodiscus	toguebayei	13	10	Monogenean	Fish	Senegal	2011	Diamanka, Neifar, Pariselle, Euzet	Folia Parasitologica
Philophthalmus aweerensis	Philophthalmus	aweerensis	14	10	Trematode	Bird	United Arab Emirates	2011	Schuster	Parasitology Research
Allopodocotyle heronensis	Allopodocotyle	heronensis	14	10	Trematode	Fish	Australia	2011	Downie, Cribb	Acta Parasitologica
Clestobothrium splendidum	Clestobothrium	splendidum	14	10	Cestode	Fish	Argentina	2011	Gil de Pertierra, Incorvaia, Arredondo	Folia Parasitologica
Montistrongylus giluwensis	Montistrongylus	giluwensis	15	10	Nematode	Mammal	Papua New Guinea	2011	Smales	Acta Parasitologica
Neorhadinorhynchus atypicalis	Neorhadinorhynchus	atypicalis	18	10	Acanthocephalan	Fish	Vietnam	2011	Amin, Nguyen	Parasitology Research
Skoulekia meningialis	Skoulekia	meningialis	9	11	Trematode	Fish	Spain	2011	Alama-Bermejo, Montero, Raga, Holzer	Parasitology International
Polylabris bengalensis	Polylabris	bengalensis	10	11	Monogenean	Fish	India	2011	Sailaja, Madhavi	Acta Parasitologica
Philometra brevicollis	Philometra	brevicollis	10	11	Nematode	Fish	New Caledonia	2011	Moravec, Justine	Folia Parasitologica
Haliotrema dongshaense	Haliotrema	dongshaense	10	11	Monogenean	Fish	China	2011	Sun, Gibson, Yang	Systematic Parasitology
Hexamermis eurygasteri	Hexamermis	eurygasteri	10	11	Nematode	Invertebrate	Turkey	2011	Tarla, Poinar, Tarla	Systematic Parasitology
Huffmanela plectropomi	Huffmanela	plectropomi	10	11	Nematode	Fish	New Caledonia	2011	Justine	Systematic Parasitology
Spauligodon latasticola	Spauligodon	latasticola	11	11	Nematode	Reptile	Kenya	2011	Bursey, Goldberg	Journal of Parasitology
Rhabdochona pseudomysti	Rhabdochona	pseudomysti	11	11	Nematode	Fish	Thailand	2011	Moravec, Yooyen	Folia Parasitologica
Skrjabinodon aspercaudus	Skrjabinodon	aspercaudus	12	11	Nematode	Reptile	Ecuador	2011	Bursey, Goldberg	Journal of Parasitology
Gyrodactylus ulinganisus	Gyrodactylus	ulinganisus	12	11	Monogenean	Fish	South Africa	2011	Garcia-Vasquez, Hansen, Christison, Bron, Shinn	Acta Parasitologica
Hassanuddinia chiruromyos	Hassanuddinia	chiruromyos	13	11	Nematode	Mammal	Papua New Guinea	2011	Smales	Comparative Parasitology
Gorgorhynchus tonkinensis	Gorgorhynchus	tonkinensis	13	11	Acanthocephalan	Fish	Vietnam	2011	Amin, Nguyen	Parasitology Research
Heterorhabditis atacamensis	Heterorhabditis	atacamensis	15	11	Nematode	Invertebrate	Chile	2011	Edgington, Buddie, Moore, France, Merino, Hunt	Journal of Helminthology
Acanthocephalus halongensis	Acanthocephalus	halongensis	15	11	Acanthocephalan	Fish	Vietnam	2011	Amin, Nguyen	Parasitology Research
Prosorhynchoides toomboensis	Prosorhynchoides	toomboensis	16	11	Trematode	Fish	New Caledonia	2011	Bray, Justine	Systematic Parasitology
Acanthocephaloides irregularis	Acanthocephaloides	irregularis	18	11	Acanthocephalan	Fish	Ukraine	2011	Amin, Oguz, Heckmann, Tepe, Kvach	Systematic Parasitology
Pseudosonsinotrema megalorchis	Pseudosonsinotrema	megalorchis	18	11	Trematode	Amphibian	Ecuador	2011	Flowers, MacLaw Carvajal-Endara	Comparative Parasitology
Pseudoleptobothrium christisoni	Pseudoleptobothrium	christisoni	19	11	Monogenean	Fish	South Africa	2011	Vaughan, Chisholm	Acta Parasitologica
Parabrachycoelium longicaecum	Parabrachycoelium	longicaecum	19	11	Trematode	Amphibian	Mexico	2011	Perez-Ponce de Leon, Mendoza-Garfias, Razo-Mendivil, Parra-Olea	Journal of Parasitology
Pseudorhabdosynochus tabogaensis	Pseudorhabdosynochus	tabogaensis	20	11	Monogenean	Fish	Panama	2011	Mendoza-Franco, Violante-Gonzalez, Rojas-Herrera	Journal of Parasitology
Nanotrema niokoloensis	Nanotrema	niokoloensis	9	12	Monogenean	Fish	Senegal	2011	Musilova, Rehulkova, Gelnar	Acta Parasitologica
Aplectana novaeguineae	Aplectana	novaeguineae	9	12	Nematode	Reptile	Papua New Guinea	2011	Bursey, Goldberg, Kraus	Journal of Parasitology
Cardicola opisthorchis	Cardicola	opisthorchis	9	12	Trematode	Fish	Japan	2011	Ogawa, Ishimaru, Shirakashi, Takami, Grabner	Parasitology International
Arostrilepis macrocirrosa	Arostrilepis	macrocirrosa	12	12	Cestode	Mammal	Russia	2011	Makarikov, Gulyaev, Kontrimavichus	Folia Parasitologica
Arostrilepis tenuicirrosa	Arostrilepis	tenuicirrosa	12	12	Cestode	Mammal	Russia	2011	Makarikov, Gulyaev, Kontrimavichus	Folia Parasitologica
Urocleidoides brasiliensis	Urocleidoides	brasiliensis	13	12	Monogenean	Fish	Brazil	2011	Rosim, Mendoza-Franco, Luque	Journal of Parasitology
Creagrocercus braziliensis	Creagrocercus	braziliensis	13	12	Nematode	Invertebrate	Brazil	2011	Ivanova, Spiridonov	Systematic Parasitology
Oswaldocruzia cartagoensis	Oswaldocruzia	cartagoensis	13	12	Nematode	Amphibian	Costa Rica	2011	Bursey, Goldberg	Journal of Parasitology
Urocleidoides malabaricusi	Urocleidoides	malabaricusi	13	12	Monogenean	Fish	Brazil	2011	Rosim, Mendoza-Franco, Luque	Journal of Parasitology
Paraoistosomum novaeguineae	Paraoistosomum	novaeguineae	14	12	Trematode	Reptile	New Guinea	2011	Tkach	Journal of Parasitology
Acanthobothrium nanogravidum	Acanthobothrium	nanogravidum	15	12	Cestode	Fish	Australia	2011	Zschoche, Caira, Fyler	Systematic Parasitology
Paracreptotrema profundulusi	Paracreptotrema	profundulusi	15	12	Trematode	Fish	Mexico	2011	Salgado-Maldonado, Caspeta-Mandujano, Martinez-Ramirez	Journal of Parasitology
Neoechinorhynchus brentnickoli	Neoechinorhynchus	brentnickoli	17	12	Acanthocephalan	Fish	Mexico	2011	Monks, Pulido-Flores, Violante-Gonzalez	Comparative Parasitology
Potamotrygonocotyle septemcotyle	Potamotrygonocotyle	septemcotyle	19	12	Monogenean	Fish	Brazil	2011	Domingues, Marques	Journal of Helminthology
Maritrema portucalensis	Maritrema	portucalensis	9	13	Trematode	Bird	Portugal	2011	Pina, Russell-Pinto, Rodrigues	Acta Parasitologica
Aoruroides costaricensis	Aoruroides	costaricensis	10	13	Nematode	Invertebrate	Costa Rica	2011	Carreno, Tuhela	Comparative Parasitology
Anteropora klosmamorphis	Anteropora	klosmamorphis	10	13	Cestode	Fish	Malaysia	2011	Jensen, Nikolov, Caira	Folia Parasitologica
Cucullanus mycteropercae	Cucullanus	mycteropercae	10	13	Nematode	Fish	Mexico	2011	Mejia-Madrid, Guillen-Hernandez	Journal of Parasitology
Cucullanus rastrelligeri	Cucullanus	rastrelligeri	10	13	Nematode	Fish	Thailand	2011	Yooyen, Moravec, Wongsawad	Systematic Parasitology
Potamotrygonocotyle tocantinsense	Potamotrygonocotyle	tocantinsense	19	13	Monogenean	Fish	Brazil	2011	Domingues, Marques	Journal of Helminthology
Pseudorhabdosynochus guerreroensis	Pseudorhabdosynochus	guerreroensis	20	13	Monogenean	Fish	Mexico	2011	Mendoza-Franco, Violante-Gonzalez, Rojas-Herrera	Journal of Parasitology
Haliotrema zigmoidocirrus	Haliotrema	zigmoidocirrus	10	14	Monogenean	Fish	China	2011	Sun, Gibson, Yang	Systematic Parasitology
Protocotyle euzetmaillardi	Protocotyle	euzetmaillardi	11	14	Monogenean	Fish	New Caledonia	2011	Justine	Systematic Parasitology
Kalicephalus guangdongensis	Kalicephalus	guangdongensis	12	14	Nematode	Reptile	China	2011	Zhang, Zhang, Zhang	Acta Parasitologica
Demidospermus curvovaginatus	Demidospermus	curvovaginatus	13	14	Monogenean	Fish	Peru	2011	Mendoza-Palmero, Scholz	Journal of Parasitology
Mediorhynchus spinaepaucitas	Mediorhynchus	spinaepaucitas	13	14	Acanthocephalan	Bird	Cote d'Ivoire	2011	Smales	Comparative Parasitology
Euryhaliotrema carbuncularium	Euryhaliotrema	carbuncularium	14	14	Monogenean	Fish	United States	2011	Kritsky, Bakenhaster	Systematic Parasitology
Rhadinorhynchus laterospinosus	Rhadinorhynchus	laterospinosus	15	14	Acanthocephalan	Fish	Vietnam	2011	Amin, Heckmann, Van Ha	Acta Parasitologica
Neolepidapedoides subantarcticus	Neolepidapedoides	subantarcticus	17	14	Trematode	Fish	Argentina	2011	Jezewski, Zdzitowiecki, Laskowski	Acta Parasitologica
Potamotrygonocotyle auriculocotyle	Potamotrygonocotyle	auriculocotyle	19	14	Monogenean	Fish	Brazil	2011	Domingues, Marques	Journal of Helminthology
Benedenia beverleyburtonae	Benedenia	beverleyburtonae	9	16	Monogenean	Fish	Australia	2011	Whittington, Deveney	Journal of Parasitology
Oochoristica bivitellobatoides	Oochoristica	bivitellobatoides	12	17	Cestode	Reptile	Argentina	2011	Bursey, Goldberg	Comparative Parasitology
Rhadinorhynchus dorsoventrospinosus	Rhadinorhynchus	dorsoventrospinosus	15	19	Acanthocephalan	Fish	Vietnam	2011	Amin, Heckmann, Van Ha	Acta Parasitologica
Thysanotohaptor rex	Thysanotohaptor	rex	15	3	Monogenean	Fish	India	2012	Kritsky, Shameem, Kumari, Krishnaveni	Journal of Parasitology
Iheringascaris goai	Iheringascaris	goai	14	4	Nematode	Fish	India	2012	Malhotra, Jaiswal, Malakar, Verma, Singh, Lakra, Malhotra, Shamsi	Journal of Helminthology
Rexapex nanus	Rexapex	nanus	7	5	Cestode	Fish	Australia	2012	Koch, Jensen, Caira	Journal of Parasitology
Delicata abbai	Delicata	abbai	8	5	Nematode	Mammal	Argentina	2012	Ezquiaga, Digiani, Navone	Journal of Parasitology
Mawsonascaris parva	Mawsonascaris	parva	13	5	Nematode	Fish	Iraq	2012	Ali, Zhang, Al-Salim, Li	Acta Parasitologica
Paraplesiohedruris ranae	Paraplesiohedruris	ranae	18	5	Nematode	Amphibian	Papua New Guinea	2012	Bursey, Goldberg, Kraus	Journal of Parasitology
Guerrerostrongylus ulysi	Guerrerostrongylus	ulysi	18	5	Nematode	Mammal	Argentina	2012	Digiani, Notarnicola, Navone	Journal of Parasitology
Euryhaliotrematoides mehen	Euryhaliotrematoides	mehen	20	5	Monogenean	Fish	Mexico	2012	Soler-Jimenez, Garcia-Gasca, Fajer-Avila	Systematic Parasitology
Cucolepis cincta	Cucolepis	cincta	9	6	Cestode	Bird	Paraguay	2012	Phillips, Mariaux, Georgiev	Folia Parasitologica
Cardicola parvus	Cardicola	parvus	9	6	Trematode	Fish	United States	2012	Bullard, Baker, de Buron	Journal of Parasitology
Ligophorus zhangi	Ligophorus	zhangi	10	6	Monogenean	Fish	Egypt	2012	Dmitrieva, Gerasev, Gibson, Pron'kina, Galli	Systematic Parasitology
Mathevolepis alpina	Mathevolepis	alpina	12	6	Cestode	Mammal	Slovakia	2012	Binkiene, Kontrimavicius	Folia Parasitologica
Trilocularia eberti	Trilocularia	eberti	12	6	Cestode	Fish	South Africa	2012	Pickering, Caira	Folia Parasitologica
Pearsonellum lemusi	Pearsonellum	lemusi	12	6	Trematode	Fish	United States	2012	Bullard	Journal of Parasitology
Breizacanthus aznari	Breizacanthus	aznari	13	6	Acanthocephalan	Fish	Argentina	2012	Hernandez-Orts, Alama-Bermejo, Crespo, Garcia, Raga, Montero	Folia Parasitologica
Cichlidogyrus irenae	Cichlidogyrus	irenae	13	6	Monogenean	Fish	Zambia	2012	Gillardin, Vanhove, Pariselle, Huyse, Volckaert	Parasitology Research
Neoascarophis mariae	Neoascarophis	mariae	13	6	Nematode	Fish	Brazil	2012	Pereira, Timi, Vieira, Luque	Folia Parasitologica
Elicilacunosus fahmii	Elicilacunosus	fahmii	14	6	Cestode	Fish	Indonesia	2012	Koch, Jensen, Caira	Journal of Parasitology
Pangasiocestus romani	Pangasiocestus	romani	14	6	Cestode	Fish	Cambodia	2012	Scholz, de Chambrier	Journal of Parasitology
Hapalorhynchus tkachi	Hapalorhynchus	tkachi	14	6	Trematode	Reptile	Malaysia	2012	Platt, Sharma	Comparative Parasitology
Hurleytrematoides euzeti	Hurleytrematoides	euzeti	17	6	Trematode	Fish	New Caledonia	2012	McNamara, Adlard, Bray, Sasal, Cribb	Parasitology International
Neoechinorhynchus mamesi	Neoechinorhynchus	mamesi	17	6	Acanthocephalan	Fish	Mexico	2012	Pinacho-Pinacho, Perez Ponce de Leon, Garceia-Varela	Parasitology International
Triaspiron aphanii	Triaspiron	aphanii	10	7	Acanthocephalan	Fish	Turkey	2012	Smales, Aydogdu, Emre	Folia Parasitologica
Ligophorus mamaevi	Ligophorus	mamaevi	10	7	Monogenean	Fish	Egypt	2012	Dmitrieva, Gerasev, Gibson, Pron'kina, Galli	Systematic Parasitology
Ophiotaenia bungari	Ophiotaenia	bungari	11	7	Cestode	Reptile	Vietnam	2012	deChambrier, Binh, Scholz	Systematic Parasitology
Gyrodactylus alekosi	Gyrodactylus	alekosi	12	7	Monogenean	Fish	Mozambique	2012	Prikrylova, Blazek, Vanhove	Parasitology Research
Gyrodactylus gelnari	Gyrodactylus	gelnari	12	7	Monogenean	Fish	Senegal	2012	Prikrylova, Blazek, Vanhove	Parasitology Research
Pozdnyakovia gibsoni	Pozdnyakovia	gibsoni	12	7	Trematode	Fish	Brazil	2012	Nascimento Justo, Kohn	Systematic Parasitology
Rodentolepis gnoskei	Rodentolepis	gnoskei	12	7	Cestode	Mammal	Malawi	2012	Greiman, Tkach	Parasitology International
Gyrodactylus malalai	Gyrodactylus	malalai	12	7	Monogenean	Fish	Kenya	2012	Prikrylova, Radim, Gelnar	Acta Parasitologica
Vampirolepis muraiae	Vampirolepis	muraiae	12	7	Cestode	Mammal	China	2012	Makarikova, Gulyaev, Tiunov, Feng	Systematic Parasitology
Opisthioglyphe sharmai	Opisthioglyphe	sharmai	14	7	Trematode	Reptile	Malaysia	2012	Tkach, Platt, Greiman	Journal of Parasitology
Hapalorhynchus snyderi	Hapalorhynchus	snyderi	14	7	Trematode	Reptile	Malaysia	2012	Platt, Sharma	Comparative Parasitology
Aphanoblastella aurorae	Aphanoblastella	aurorae	15	7	Monogenean	Fish	Peru	2012	Mendoza-Palmero, Scholz, Mendoza-Franco, Kuchta	Journal of Parasitology
Collicocephalus baggioi	Collicocephalus	baggioi	15	7	Cestode	Fish	Australia	2012	Koch, Jensen, Caira	Journal of Parasitology
Montistrongylus karungi	Montistrongylus	karungi	15	7	Nematode	Mammal	Papua New Guinea	2012	Smales	Comparative Parasitology
Hurleytrematoides combesi	Hurleytrematoides	combesi	17	7	Trematode	Fish	Australia	2012	McNamara, Adlard, Bray, Sasal, Cribb	Parasitology International
Neoskrjabinolepis hobergi	Neoskrjabinolepis	hobergi	17	7	Cestode	Mammal	United States	2012	Kornienko, Dokuchaev	Systematic Parasitology
Pterygodermatites hymanae	Pterygodermatites	hymanae	17	7	Nematode	Mammal	Peru	2012	Jimenez, Patterson	Journal of Parasitology
Hurleytrematoides planesi	Hurleytrematoides	planesi	17	7	Trematode	Fish	Australia	2012	McNamara, Adlard, Bray, Sasal, Cribb	Parasitology International
Guerrerostrongylus gomesae	Guerrerostrongylus	gomesae	18	7	Nematode	Mammal	Brazil	2012	Simoes, dos Santos, Maldonado	Journal of Parasitology
Strigea inflecta	Strigea	inflecta	7	8	Trematode	Bird	Argentina	2012	Lunaschi, Drago	Acta Parasitologica
Spirura mexicana	Spirura	mexicana	7	8	Nematode	Mammal	Mexico	2012	Peralta-Rodriguez, Caspeta-Mandujano, Guerrero	Journal of Parasitology
Maritrema formicae	Maritrema	formicae	9	8	Trematode	Bird	Argentina	2012	Diaz, Gilardoni, Cremonte	Acta Parasitologica
Maritrema huillini	Maritrema	huillini	9	8	Trematode	Mammal	Argentina	2012	Flores, Brugni, Pozzi	Journal of Parasitology
Ligophorus lebedevi	Ligophorus	lebedevi	10	8	Monogenean	Fish	Egypt	2012	Dmitrieva, Gerasev, Gibson, Pron'kina, Galli	Systematic Parasitology
Potorolepis gulyaevi	Potorolepis	gulyaevi	11	8	Cestode	Mammal	China	2012	Makarikova, Makarikov	Folia Parasitologica
Skrjabinema kamosika	Skrjabinema	kamosika	11	8	Nematode	Mammal	Japan	2012	Hasegawa, Sato, Suzuki, Kaneshiro	Journal of Parasitology
Rhabdochona rasborae	Rhabdochona	rasborae	11	8	Nematode	Fish	Thailand	2012	Moravec, Kamchoo	Folia Parasitologica
Atriotaenia sanmarci	Atriotaenia	sanmarci	11	8	Cestode	Mammal	Peru	2012	Gomez-Puerta, Ticona, Lopez-Urbina, Gonzalez	Journal of Parasitology
Schizorchis sinensis	Schizorchis	sinensis	11	8	Cestode	Mammal	China	2012	Cai, Bai, Chen	Journal of Parasitology
Gyrodactylus chileani	Gyrodactylus	chileani	12	8	Monogenean	Fish	Chile	2012	Marek, Lebedeva, Munoz, Lumme	Systematic Parasitology
Gyrodactylus nigritae	Gyrodactylus	nigritae	12	8	Monogenean	Fish	Senegal	2012	Prikrylova, Blazek, Vanhove	Parasitology Research
Merizocotyle papillae	Merizocotyle	papillae	12	8	Monogenean	Fish	Malaysia	2012	Chisholm, Whittington	Systematic Parasitology
Cavearhynchus foveatus	Cavearhynchus	foveatus	13	8	Cestode	Fish	Malaysia	2012	Schaeffner, Beveridge	Systematic Parasitology
Margaritaella gracilis	Margaritaella	gracilis	13	8	Cestode	Fish	Argentina	2012	Arredondo, Gil de Pertierra	Folia Parasitologica
Cichlidogyrus mbirizei	Cichlidogyrus	mbirizei	13	8	Monogenean	Fish	D R Congo	2012	Bukinga, Vanhove, van Steenberge, Pariselle	Parasitology Research
Oriximinatrema noronhae	Oriximinatrema	noronhae	14	8	Trematode	Reptile	Brazil	2012	Knoff, Brooks, Mullins, Gomes	Journal of Parasitology
Hurleytrematoides boucheti	Hurleytrematoides	boucheti	17	8	Trematode	Fish	Palau	2012	McNamara, Adlard, Bray, Sasal, Cribb	Parasitology International
Hurleytrematoides deblocki	Hurleytrematoides	deblocki	17	8	Trematode	Fish	French Polynesia	2012	McNamara, Adlard, Bray, Sasal, Cribb	Parasitology International
Hurleytrematoides dollfusi	Hurleytrematoides	dollfusi	17	8	Trematode	Fish	Australia	2012	McNamara, Adlard, Bray, Sasal, Cribb	Parasitology International
Neoskrjabinolepis fertilis	Neoskrjabinolepis	fertilis	17	8	Cestode	Mammal	United States	2012	Kornienko, Dokuchaev	Systematic Parasitology
Protogyrodactylus kritskyi	Protogyrodactylus	kritskyi	17	8	Monogenean	Fish	Senegal	2012	Boeger, Diamanka, Pariselle, Patella	Folia Parasitologica
Hurleytrematoides pasteuri	Hurleytrematoides	pasteuri	17	8	Trematode	Fish	Australia	2012	McNamara, Adlard, Bray, Sasal, Cribb	Parasitology International
Biacantha normaliae	Biacantha	normaliae	9	9	Nematode	Mammal	Argentina	2012	Oviedo, Ramallo, Claps, Miotti	Journal of Parasitology
Philometra javaensis	Philometra	javaensis	10	9	Nematode	Fish	Indonesia	2012	Moravec, Walter, Yuniar	Folia Parasitologica
Porrorchis kinsellai	Porrorchis	kinsellai	10	9	Acanthocephalan	Bird	Philippines	2012	Lisitsyna, Tkach, Bush	Journal of Parasitology
Philometra lobotidis	Philometra	lobotidis	10	9	Nematode	Fish	Indonesia	2012	Moravec, Walter, Yuniar	Folia Parasitologica
Apophallus microsoma	Apophallus	microsoma	10	9	Trematode	Fish	United States	2012	Ferguson, Locke, Font, Steinauer, Marcogliese, Cojocaru, Kent	Journal of Parasitology
Philometra nattereri	Philometra	nattereri	10	9	Nematode	Fish	Brazil	2012	Cardenas, Moravec, Fernades, Morais	Systematic Parasitology
Ligophorus surianoae	Ligophorus	surianoae	10	9	Monogenean	Fish	Egypt	2012	Dmitrieva, Gerasev, Gibson, Pron'kina, Galli	Systematic Parasitology
Collarinema eutriglae	Collarinema	eutriglae	11	9	Nematode	Fish	United Kingdom	2012	Moravec, Sobecka	Systematic Parasitology
Arostrilepis schilleri	Arostrilepis	schilleri	12	9	Cestode	Mammal	United States	2012	Makarikov, Gardner, Hoberg	Journal of Parasitology
Protospirura siamensis	Protospirura	siamensis	12	9	Nematode	Mammal	Thailand	2012	Ribas, Veciana, Chaisiri, Morand	Systematic Parasitology
Gyrodactylus synodonti	Gyrodactylus	synodonti	12	9	Monogenean	Fish	Senegal	2012	Prikrylova, Blazek, Vanhove	Parasitology Research
Asthenocotyle azorensis	Asthenocotyle	azorensis	13	9	Monogenean	Fish	Portugal	2012	Kearn, Whittington, Thomas	Systematic Parasitology
Cichlidogyrus mulimbwai	Cichlidogyrus	mulimbwai	13	9	Monogenean	Fish	D R Congo	2012	Bukinga, Vanhove, van Steenberge, Pariselle	Parasitology Research
Cichlidogyrus muzumanii	Cichlidogyrus	muzumanii	13	9	Monogenean	fish	D R Congo	2012	Bukinga, Vanhove, van Steenberge, Pariselle	Parasitology Research
Asymphylodora perccotti	Asymphylodora	perccotti	13	9	Trematode	Fish	Russia	2012	Bezprozvannykh, Ermolenko, Atopkin	Parasitology International
Australotaenia bunthangi	Australotaenia	bunthangi	14	9	Cestode	Reptile	Cambodia	2012	de Chambrier, Scholz	Folia Parasitologica
Elicilacunosus dharmadii	Elicilacunosus	dharmadii	14	9	Cestode	Fish	Malaysia	2012	Koch, Jensen, Caira	Journal of Parasitology
Echinobothrium persiense	Echinobothrium	persiense	14	9	Cestode	Fish	Iran	2012	Haseli, Malek, Palm, Ivanov	Systematic Parasitology
Philometroides trichiuri	Philometroides	trichiuri	14	9	Nematode	Fish	Indonesia	2012	Moravec, Walter, Yuniar	Folia Parasitologica
Echinobothrium weipaense	Echinobothrium	weipaense	14	9	Cestode	Fish	Australia	2012	Ivanov, Caira	Journal of Parasitology
Sciadicleithrum juruparii	Sciadicleithrum	juruparii	15	9	Monogenean	Fish	Brazil	2012	Carvalho de Melo, Nascimento dos Santos, Portes Santos	Systematic Parasitology
Hurleytrematoides kulbickii	Hurleytrematoides	kulbickii	17	9	Trematode	Fish	French Polynesia	2012	McNamara, Adlard, Bray, Sasal, Cribb	Parasitology International
Opisthioparorchis nanoranae	Opisthioparorchis	nanoranae	17	9	Trematode	Amphibian	India	2012	Rizvi, Bursey, Bhutia	Acta Parasitologica
Cattiena fansipanis	Cattiena	fansipanis	8	10	Nematode	Invertebrate	Vietnam	2012	Kritsky	Systematic Parasitology
Rhabdias odilebaini	Rhabdias	odilebaini	8	10	Nematode	Reptile	Philippines	2012	Kuzmin, Tkach, Bush	Journal of Parasitology
Grillotia patagonica	Grillotia	patagonica	9	10	Cestode	Fish	Argentina	2012	Menoret, Ivanov	Journal of Parasitology
Aberrapex weipaensis	Aberrapex	weipaensis	9	10	Cestode	Fish	Australia	2012	Koch, Jensen, Caira	Journal of Parasitology
Ligophorus bipartitus	Ligophorus	bipartitus	10	10	Monogenean	Fish	Egypt	2012	Dmitrieva, Gerasev, Gibson, Pron'kina, Galli	Systematic Parasitology
Ligophorus bykhowskyi	Ligophorus	bykhowskyi	10	10	Monogenean	Fish	Egypt	2012	Dmitrieva, Gerasev, Gibson, Pron'kina, Galli	Systematic Parasitology
Schizorchis oryctolagi	Schizorchis	oryctolagi	11	10	Cestode	Mammal	China	2012	Cai, Bai, Chen	Journal of Parasitology
Contracaecum fagerholmi	Contracaecum	fagerholmi	12	10	Nematode	Bird	Mexico	2012	D'Amelio, Cavallero, Dronen, Barros, Paggi	Systematic Parasitology
Physaloptera tupinambae	Physaloptera	tupinambae	12	10	Nematode	Reptile	Brazil	2012	Pereira, Alves, Rocha, de Souza Lima, Luque	Journal of Parasitology
Riouxgolvania kapapkamui	Riouxgolvania	kapapkamui	13	10	Nematode	Mammal	Japan	2012	Hasegawa, Sato, Maeda, Murayama	Journal of Parasitology
Batrachotrema korbaensis	Batrachotrema	korbaensis	13	10	Trematode	Amphibian	India	2012	Rizvi, Bursey, Bhutia	Acta Parasitologica
Stephanostomum noumeaense	Stephanostomum	noumeaense	14	10	Trematode	Fish	New Caledonia	2012	Bray, Justine	Systematic Parasitology
Protogyrodactylus ethiopicus	Protogyrodactylus	ethiopicus	17	10	Monogenean	Fish	Senegal	2012	Boeger, Diamanka, Pariselle, Patella	Folia Parasitologica
Megalobatrachonema papuaensis	Megalobatrachonema	papuaensis	18	10	Nematode	Reptile	Papua New Guinea	2012	Bursey, Goldberg, Kraus	Journal of Parasitology
Molinema boliviensis	Molinema	boliviensis	8	11	Nematode	Mammal	Bolivia	2012	Notarnicola, Jimenez, Gardner	Journal of Parasitology
Alaeuris rinconensis	Alaeuris	rinconensis	8	11	Nematode	Reptile	Bonaire	2012	Bursey, Goldberg, Vitt	Journal of Parasitology
Crenosoma brasiliense	Crenosoma	brasiliense	9	11	Nematode	Mammal	Brazil	2012	Vieira, Muniz-Pereira, de Souza Lima, Neto, Goncalves, Luque	Folia Parasitologica
Philometra psettoditis	Philometra	psettoditis	10	11	Nematode	Fish	Indonesia	2012	Moravec, Walter, Yuniar	Folia Parasitologica
Spauligodon bonairensis	Spauligodon	bonairensis	11	11	Nematode	Reptile	Bonaire	2012	Bursey, Goldberg	Journal of Parasitology
Panceriella emiratensis	Panceriella	emiratensis	11	11	Cestode	Reptile	Dubai	2012	Schuster	Acta Parasitologica
Rhabdochona keralaensis	Rhabdochona	keralaensis	11	11	Nematode	Fish	India	2012	Moravec, Sheeba, Kumar	Acta Parasitologica
Lobulovarium longiovatum	Lobulovarium	longiovatum	12	11	Cestode	Fish	India	2012	Oros, Ash, Brabec, Kumar Kar, Scholz	Systematic Parasitology
Crassuseptum pietrafacei	Crassuseptum	pietrafacei	12	11	Cestode	Fish	Malaysia	2012	Eyring, Healy, Reyda	Journal of Parasitology
Merizocotyle rhadinopeos	Merizocotyle	rhadinopeos	12	11	Monogenean	Fish	Indonesia	2012	Chisholm, Whittington	Systematic Parasitology
Demidospermus brevicirrus	Demidospermus	brevicirrus	13	11	Monogenean	Fish	Peru	2012	Mendoza-Palmero, Scholz, Mendoza-Franco, Kuchta	Journal of Parasitology
Cichlidogyrus gillardinae	Cichlidogyrus	gillardinae	13	11	Monogenean	Fish	D R Congo	2012	Bukinga, Vanhove, van Steenberge, Pariselle	Parasitology Research
Cichlidogyrus gistelincki	Cichlidogyrus	gistelincki	13	11	Monogenean	Fish	Zambia	2012	Gillardin, Vanhove, Pariselle, Huyse, Volckaert	Parasitology Research
Cichlidogyrus steenbergei	Cichlidogyrus	steenbergei	13	11	Monogenean	Fish	Zambia	2012	Gillardin, Vanhove, Pariselle, Huyse, Volckaert	Parasitology Research
Echinobothrium sematanense	Echinobothrium	sematanense	14	11	Cestode	Fish	Malaysia	2012	Ivanov, Caira	Journal of Parasitology
Hysterothylacium longilabrum	Hysterothylacium	longilabrum	16	11	Nematode	Fish	China	2012	Li, Liu, Zhang	Parasitology Research
Hammerschmidtiella eltalaensis	Hammerschmidtiella	eltalaensis	18	11	Nematode	Invertebrate	Argentina	2012	Camino, de Villalobos	Acta Parasitologica
Rhabdias esculentarum	Rhabdias	esculentarum	8	12	Nematode	Amphibian	Italy	2012	Cipriani, Mattiucci, Paoltti, Santoro, Nascetti	Systematic Parasitology
Polystoma nacialtuneli	Polystoma	nacialtuneli	9	12	Monogenean	Amphibian	Turkey	2012	Yildirimhan, du Preez, Verneau	Journal of Helminthology
Ligophorus campanulatus	Ligophorus	campanulatus	10	12	Monogenean	Fish	Egypt	2012	Dmitrieva, Gerasev, Gibson, Pron'kina, Galli	Systematic Parasitology
Spauligodon nicolauensis	Spauligodon	nicolauensis	11	12	Nematode	Reptile	Cape Verde	2012	Jorge, Carretero, Perera, Harris, Roca	Journal of Parasitology
Caudotestis patagonensis	Caudotestis	patagonensis	11	12	Trematode	Fish	Argentina	2012	Cantatore, Lancia, Lanfranchi, Timi	Journal of Parasitology
Aspiculuris tianjinensis	Aspiculuris	tianjinensis	11	12	Nematode	Mammal	China	2012	Liu, Bu, Zhang	Acta Parasitologica
Marshallagia lichtenfelsi	Marshallagia	lichtenfelsi	12	12	Nematode	Mammal	Canada	2012	Hoberg, Abrams, Pilitt, Jenkins	Journal of Parasitology
Merizocotyle macrostrobus	Merizocotyle	macrostrobus	12	12	Monogenean	Fish	Malaysia	2012	Chisholm, Whittington	Systematic Parasitology
Heterocotyle sulamericana	Heterocotyle	sulamericana	12	12	Monogenean	Fish	Brazil	2012	Santos, Santos, Cunha, Chisholm	Systematic Parasitology
Gyrodactylus turkanaensis	Gyrodactylus	turkanaensis	12	12	Monogenean	Fish	Kenya	2012	Prikrylova, Blazek, Vanhove	Parasitology Research
Raphidascaris longispicula	Raphidascaris	longispicula	13	12	Nematode	Fish	China	2012	Li, Liu, Liu, Zhang	Parasitology Research
Philometroides acanthopagri	Philometroides	acanthopagri	14	12	Nematode	Fish	Iraq	2012	Moravec, Jassim, Al-Salim	Acta Parasitologica
Elicilacunosus sarawakensis	Elicilacunosus	sarawakensis	14	12	Cestode	Fish	Malaysia	2012	Koch, Jensen, Caira	Journal of Parasitology
Echinobothrium tetabuanense	Echinobothrium	tetabuanense	14	12	Cestode	Fish	Malaysia	2012	Ivanov, Caira	Journal of Parasitology
Isthmosacanthus fitzroyensis	Isthmosacanthus	fitzroyensis	15	12	Acanthocephalan	Fish	Australia	2012	Smales	Systematic Parasitology
Paracreptotrema heterandriae	Paracreptotrema	heterandriae	15	12	Trematode	Fish	Mexico	2012	Salgado-Maldonado, Caspeta-Mandujano, Vazquez	Journal of Parasitology
Acuaria paraguayensis	Acuaria	paraguayensis	7	13	Nematode	Bird	Brazil	2012	Mutafchiev, Mariaux, Georgiev	Systematic Parasitology
Yorkeria chonburiensis	Yorkeria	chonburiensis	8	13	Cestode	Fish	Thailand	2012	Purivirojkul, Boonsoong	Journal of Parasitology
Rhabdias singaporensis	Rhabdias	singaporensis	8	13	Nematode	Reptile	Singapore	2012	Bursey, Hoong, Goldberg	Journal of Parasitology
Akodonema luzsarmientae	Akodonema	luzsarmientae	9	13	Nematode	Mammal	Peru	2012	Morales, Ubelaker, Gardner	Journal of Parasitology
Capillaria alainchabaudi	Capillaria	alainchabaudi	10	13	Nematode	Mammal	Argentina	2012	Robles, Bain, Navone	Journal of Parasitology
Ascocotyle patagoniensis	Ascocotyle	patagoniensis	10	13	Trematode	Mammal	Argentina	2012	Hernandez-Orts, Montero, Crespo, Garcia, Raga, Aznar	Journal of Parasitology
Demidospermus mortenthaleri	Demidospermus	mortenthaleri	13	13	Monogenean	Fish	Peru	2012	Mendoza-Palmero, Scholz, Mendoza-Franco, Kuchta	Journal of Parasitology
Philometroides branchiostegi	Philometroides	branchiostegi	14	13	Nematode	Fish	Japan	2012	Moravec, Nagasawa, Nohara	Folia Parasitologica
Philometroides indonesiensis	Philometroides	indonesiensis	14	13	Nematode	Fish	Indonesia	2012	Moravec, Walter, Yuniar	Folia Parasitologica
Hysterothylacium zhoushanensis	Hysterothylacium	zhoushanensis	16	13	Nematode	Fish	China	2012	Li, Liu, Zhang	Parasitology Research
Opisthioparorchis dehradunensis	Opisthioparorchis	dehradunensis	17	13	Trematode	Amphibian	India	2012	Rizvi, Bursey, Bhutia	Acta Parasitologica
Oncomegas trimegacanthus	Oncomegas	trimegacanthus	9	14	Cestode	Fish	Borneo	2012	Schaeffner, Beveridge	Journal of Parasitology
Ligophorus simpliciformis	Ligophorus	simpliciformis	10	14	Monogenean	Fish	Egypt	2012	Dmitrieva, Gerasev, Gibson, Pron'kina, Galli	Systematic Parasitology
Falcaustra taimoshanensis	Falcaustra	taimoshanensis	10	14	Nematode	Reptile	China	2012	Bursey, Sung, Goldberg	Journal of Parasitology
Rhabdochona kurdistanensis	Rhabdochona	kurdistanensis	11	14	Nematode	Fish	Iraq	2012	Moravec, Bilal, Abdullah	Folia Parasitologica
Primisanguis caribbeanensis	Primisanguis	caribbeanensis	12	14	Trematode	Fish	Puerto Rico	2012	Bullard, Williams, Bunkley-Williams	Journal of Parasitology
Arostrilepis mariettavogeae	Arostrilepis	mariettavogeae	12	14	Cestode	Mammal	United States	2012	Makarikov, Gardner, Hoberg	Journal of Parasitology
Neoascarophis sphaerocaudata	Neoascarophis	sphaerocaudata	13	14	Nematode	Fish	Argentina	2012	Rossin, Incorvaia, Timi	Journal of Parasitology
Echinobothrium hormozganiense	Echinobothrium	hormozganiense	14	14	Cestode	Fish	Iran	2012	Haseli, Malek, Palm, Ivanov	Systematic Parasitology
Stephanostomum paratantabiddii	Stephanostomum	paratantabiddii	14	15	Trematode	Fish	New Caledonia	2012	Bray, Justine	Systematic Parasitology
Carolinensis perezponcedeleoni	Carolinensis	perezponcedeleoni	12	17	Nematode	Mammal	Mexico	2012	Jimenez	Comparative Parasitology
Echinobothrium yiae	Echinobothrium	yiae	14	4	Cestode	Fish	South Africa	2013	Caira, Rodriguez, Pickering	Journal of Parasitology
Sawadalepis prima	Sawadalepis	prima	11	5	Cestode	Mammal	China	2013	Makarikova, Makarikov	Systematic Parasitology
Dollfusiella parva	Dollfusiella	parva	12	5	Cestode	Fish	Malaysia	2013	Schaeffner, Beveridge	Systematic Parasitology
Chelimazocraes liaoi	Chelimazocraes	liaoi	14	5	Monogenean	Fish	China	2013	Yuan, Xiao, Ding, Liu	Systematic Parasitology
Trichobilharzia mergi	Trichobilharzia	mergi	15	5	Trematode	Bird	Iceland	2013	Kolarova, Skirnisson, Ferte, Jouet	Parasitology International
Pristiorhynchus palmi	Pristiorhynchus	palmi	15	5	Cestode	Fish	Australia	2013	Schaeffner, Beveridge	Systematic Parasitology
Oxynema xerusi	Oxynema	xerusi	7	6	Nematode	Mammal	Senegal	2013	Diouf, Bamba, Granjon, Cheikh, Morand	Journal of Parasitology
Regoella brevis	Regoella	brevis	8	6	Cestode	Fish	Argentina	2013	Arredondo, de Chambrier, Gil de Pertierra	Folia Parasitologica
Macielia jorgei	Macielia	jorgei	8	6	Nematode	Mammal	Argentina	2013	Ezquiaga, Navone	Journal of Parasitology
Philometra gerrei	Philometra	gerrei	10	6	Nematode	Fish	India	2013	Moravec, Manoharan	Folia Parasitologica
Philometra johnii	Philometra	johnii	10	6	Nematode	Fish	Iraq	2013	Moravec, Ali	Acta Parasitologica
Neidhartia tyleri	Neidhartia	tyleri	10	6	Trematode	Fish	Australia	2013	Bott, Miller, Cribb	Parasitology Research
Protrellus blatta	Protrellus	blatta	11	6	Nematode	Invertebrate	Argentina	2013	Camino, de Villalobos	Acta Parasitologica
Microcotyle omanae	Microcotyle	omanae	11	6	Monogenean	Fish	Oman	2013	Machkewskyi, Dmitreiva, Al-Jufaili, Al-Marooei	Systematic Parasitology
Lepidapedon sereti	Lepidapedon	sereti	11	6	Trematode	Fish	Vanuatu	2013	Bray, Faliex, Allienne, Mouahid	Parasitology Research
Paropecoelus leonae	Paropecoelus	leonae	12	6	Trematode	Fish	Australia	2013	Rohner, Cribb	Systematic Parasitology
Crepidostomum affine	Crepidostomum	affine	13	6	Trematode	Fish	United States	2013	Tkach, Curran, Bell, Overstreet	Journal of Parasitology
Cichlidogyrus nageus	Cichlidogyrus	nageus	13	6	Monogenean	Fish	Senegal	2013	Rehulkova, Mendlova, Simkova	Parasitology Research
Podocotyloides brevis	Podocotyloides	brevis	14	6	Trematode	Fish	Puerto Rico	2013	Andres, Overstreet	Journal of Parasitology
Paradiscogaster oxleyi	Paradiscogaster	oxleyi	15	6	Trematode	Fish	Australia	2013	Diaz, Bray, Cribb	Systematic Parasitology
Hysterothylacium simile	Hysterothylacium	simile	16	6	Nematode	Fish	China	2013	Li, Zhang, Liu	Systematic Parasitology
Cardicola langeli	Cardicola	langeli	9	7	Trematode	Fish	United States	2013	Bullard	Folia Parasitologica
Ligophorus abditus	Ligophorus	abditus	10	7	Monogenean	Fish	Russia	2013	Dmitrieva, Gerasev, Gibson	Systematic Parasitology
Porangatus ceteyus	Porangatus	ceteyus	10	7	Trematode	Fish	Brazil	2013	Fernandes, Maltas, Marias	Comparative Parasitology
Septesinus gibsoni	Septesinus	gibsoni	10	7	Monogenean	Fish	Borneo	2013	Chisholm	Systematic Parasitology
Hymenolepis apodemi	Hymenolepis	apodemi	11	7	Cestode	Mammal	Russia	2013	Makarikov, Tkach	Acta Parasitologica
Hymenolepis bicauda	Hymenolepis	bicauda	11	7	Cestode	Mammal	Philippines	2013	Makarikov, Tkach, Bush	Journal of Parasitology
Capitimitta costata	Capitimitta	costata	11	7	Trematode	Fish	Australia	2013	Pulis, Overstreet	Systematic Parasitology
Halysioncum gibsoni	Halysioncum	gibsoni	11	7	Cestode	Fish	Malaysia	2013	Ivanov, Caira	Folia Parasitologica
Kalicephalus burseyi	Kalicephalus	burseyi	12	7	Nematode	Reptile	Philippines	2013	Kuzmin, Kinsella, Tkach, Bush	Comparative Parasitology
Homalometron palmeri	Homalometron	palmeri	12	7	Trematode	Fish	United States	2013	Curran, Tkach, Overstreet	Journal of Parasitology
Colibrilepis pusilla	Colibrilepis	pusilla	12	7	Cestode	Bird	Chile	2013	Widmer, Georgiev, Mariaux	Acta Parasitologica
Dollfusiella spinosa	Dollfusiella	spinosa	12	7	Cestode	Fish	Malaysia	2013	Schaeffner, Beveridge	Systematic Parasitology
Skrjabinodon swainii	Skrjabinodon	swainii	12	7	Nematode	Reptile	Australia	2013	Jones, Watharow	Comparative Parasitology
Cacatuocotyle chajuli	Cacatuocotyle	chajuli	13	7	Monogenean	Fish	Mexico	2013	Mendoza Franco, Caspeta-Mandujano, Salgado-Maldonado	Parasitology Research
Cacatuocotyle exiguum	Cacatuocotyle	exiguum	13	7	Monogenean	Fish	Mexico	2013	Mendoza Franco, Caspeta-Mandujano, Salgado-Maldonado	Parasitology Research
Prosorhynchus munozae	Prosorhynchus	munozae	13	7	Trematode	Fish	Australia	2013	Bott, Miller, Cribb	Parasitology Research
Echinocephalus carpiae	Echinocephalus	carpiae	14	7	Nematode	Fish	Egypt	2013	Abdel-Ghaffar, Bashtar, Mehlhorn, Abdel-Gaber, Al Quraishy, Saleh	Parasitology Research
Phyllodistomum inecoli	Phyllodistomum	inecoli	14	7	Trematode	Fish	Mexico	2013	Razo-Mendivil, Perez-Ponce de Leon, Rubio-Godoy	Parasitology Research
Cosmocercoides kiliwai	Cosmocercoides	kiliwai	14	7	Nematode	Amphibian	Mexico	2013	Martinez-Salazar, Falcon-Ordaz, Gonzalez-Bernal, Parra-Olea, Perez-Ponce de Leon	Journal of Parasitology
Siphomutabilus raritas	Siphomutabilus	raritas	14	7	Trematode	Fish	Australia	2013	Miller, Cribb	Systematic Parasitology
Alexandercestus gibsoni	Alexandercestus	gibsoni	15	7	Cestode	Fish	Marshall Islands	2013	Ruhnke, Workman	Systematic Parasitology
Acanthobothrium jalalii	Acanthobothrium	jalalii	15	7	Cestode	Fish	Iran	2013	Maleki, Malek, Palm	Folia Parasitologica
Alexandercestus manteri	Alexandercestus	manteri	15	7	Cestode	Fish	United States	2013	Ruhnke, Workman	Systematic Parasitology
Heteronybelinia mattisi	Heteronybelinia	mattisi	15	7	Cestode	Fish	Argentina	2013	Menoret, Ivanov	Journal of Helminthology
Acanthobothrium sphaera	Acanthobothrium	sphaera	15	7	Cestode	Fish	Iran	2013	Maleki, Malek, Palm	Folia Parasitologica
Prochristianella mattisi	Prochristianella	mattisi	16	7	Cestode	Fish	Australia	2013	Schaeffner, Beveridge	Folia Parasitologica
Neoechinorhynchus bryanti	Neoechinorhynchus	bryanti	17	7	Acanthocephalan	Fish	Australia	2013	Smales	Journal of Parasitology
Pseudoacanthocephalus nickoli	Pseudoacanthocephalus	nickoli	21	7	Acanthocephalan	Amphibian	Philippines	2013	Tkach, Lisitsyna, Crossley, Binh, Bush	Systematic Parasitology
Pseudoacanthocephalus smalesi	Pseudoacanthocephalus	smalesi	21	7	Acanthocephalan	Reptile	Philippines	2013	Tkach, Lisitsyna, Crossley, Binh, Bush	Systematic Parasitology
Grillotia gastrica	Grillotia	gastrica	9	8	Cestode	Fish	Australia	2013	Beveridge, Campbell	Systematic Parasitology
Neidhartia haywardi	Neidhartia	haywardi	10	8	Trematode	Fish	Australia	2013	Bott, Miller, Cribb	Parasitology Research
Cosmocerca oroensis	Cosmocerca	oroensis	10	8	Nematode	Amphibian	Papua New Guinea	2013	Bursey, Goldberg, Kraus	Acta Parasitologica
Philometra otolithi	Philometra	otolithi	10	8	Nematode	Fish	India	2013	Moravec, Manoharan	Folia Parasitologica
Spiritestis machidai	Spiritestis	machidai	11	8	Trematode	Fish	Japan	2013	Pulis, Overstreet	Systematic Parasitology
Peracreadium akenovae	Peracreadium	akenovae	12	8	Trematode	Fish	Australia	2013	Cribb, Bray, Cutmore	Acta Parasitologica
Skrjabinodon barrinae	Skrjabinodon	barrinae	12	8	Nematode	Reptile	Australia	2013	Jones, Watharow	Comparative Parasitology
Cylicospirura crocutae	Cylicospirura	crocutae	13	8	Nematode	Mammal	Zimbabwe	2013	Junker, Lane, McRee, Foggin, van Dyk, Mutafchiev	Folia Parasitologica
Cichlidogyrus nshomboi	Cichlidogyrus	nshomboi	13	8	Monogenean	fish	D R Congo	2013	Bukinga, Vanhove, van Steenberge, Pariselle	Parasitology Research
Cylicospirura pardalis	Cylicospirura	pardalis	13	8	Nematode	Mammal	South Africa	2013	Junker, Lane, McRee, Foggin, van Dyk, Mutafchiev	Folia Parasitologica
Prosorhynchus wrightae	Prosorhynchus	wrightae	13	8	Trematode	Fish	Australia	2013	Bott, Miller, Cribb	Parasitology Research
Alloglossidium demshini	Alloglossidium	demshini	14	8	Trematode	Invertebrate	United States	2013	Tkach, Greiman, Steffes	Acta Parasitologica
Angiostrongylus felineus	Angiostrongylus	felineus	15	8	Nematode	Mammal	Brazil	2013	Vieira, Muniz-Pereira, de Souza Lima, Neto, Guimaraes, Luque	Journal of Parasitology
Gymnophalloides nacellae	Gymnophalloides	nacellae	15	8	Trematode	Bird	Argentina	2013	Cremonte, Pina, Gilardoni, Rodrigues, Chai, Ituarte	Journal of Parasitology
Pseudocapillaria moraveci	Pseudocapillaria	moraveci	16	8	Nematode	Fish	Spain	2013	Iglesias, Centeno, Garcia, Garcia-Estevez	Folia Parasitologica
Lecithostaphylus tylosuri	Lecithostaphylus	tylosuri	16	8	Trematode	Fish	Tunisia	2013	Manel, Hela, Lassad	Acta Parasitologica
Acanthocheilonema delicata	Acanthocheilonema	delicata	17	8	Nematode	Mammal	Japan	2013	Uni, Bain, Suzuki, Agatsuma, Harada, Motokawa, Martin, Lefoulon, Fukuda, Takaoka	Parasitology International
Pseudopecoeloides engeleri	Pseudopecoeloides	engeleri	17	8	Trematode	Fish	Australia	2013	Rohner, Cribb	Systematic Parasitology
Staphylocystoides gulyaevi	Staphylocystoides	gulyaevi	17	8	Cestode	Mammal	United States	2013	Greiman, Tkach, Cook	Journal of Parasitology
Spirura mounporti	Spirura	mounporti	7	9	Nematode	Mammal	Senegal	2013	Diouf, Seck, Ba, Quilichini, Marchand	Journal of Parasitology
Hedruris saltuarii	Hedruris	saltuarii	8	9	Nematode	Reptile	Australia	2013	Jones, Watharow	Comparative Parasitology
Philometra atlantica	Philometra	atlantica	10	9	Nematode	Fish	United States	2013	Moravec, Bakenhaster, de Buron	Journal of Parasitology
Uvitellina himantopi	Uvitellina	himantopi	10	9	Trematode	Bird	Ukraine	2013	Dronen, Tkach	Comparative Parasitology
Aspidodera kinsellai	Aspidodera	kinsellai	10	9	Nematode	Mammal	Mexico	2013	Jimenez, Carreno, Gardner	Journal of Parasitology
Ligophorus sagmarius	Ligophorus	sagmarius	10	9	Monogenean	Fish	Iraq	2013	Kritsky, Khamees, Ali	Parasitology Research
Harriscolex nathaliae	Harriscolex	nathaliae	11	9	Cestode	Fish	Argentina	2013	de Pertierra, de Chambrier	Journal of Parasitology
Clinostomum tataxumui	Clinostomum	tataxumui	11	9	Trematode	Bird	Mexico	2013	Sereno-Uribe, Pinacho-Pinacho, Garcia-Varela, Perez Ponce de Leon	Parasitology Research
Scleroductus angularis	Scleroductus	angularis	12	9	Monogenean	Fish	Brazil	2013	Kritsky, Boeger, Mendoza-Franco, Vianna	Systematic Parasitology
Paropecoelus corneliae	Paropecoelus	corneliae	12	9	Trematode	Fish	Australia	2013	Rohner, Cribb	Systematic Parasitology
Strongyluris dracocola	Strongyluris	dracocola	12	9	Nematode	Reptile	Papua New Guinea	2013	Bursey, Goldberg, Kraus	Journal of Parasitology
Mediorhynchus africanus	Mediorhynchus	africanus	13	9	Acanthocephalan	Bird	South Africa	2013	Amin, Evans, Heckmann, El-Naggar	Parasitology Research
Clavinemoides annulatus	Clavinemoides	annulatus	13	9	Nematode	Fish	Iran	2013	Moravec, Khosheghbal, Pazooki	Systematic Parasitology
Syngnathinema chitwoodi	Syngnathinema	chitwoodi	13	9	Nematode	Fish	United States	2013	Moravec, Kuchta	Journal of Parasitology
Oswaldocruzia manuensis	Oswaldocruzia	manuensis	13	9	Nematode	Amphibian	Peru	2013	Guerrero	Acta Parasitologica
Echinobothrium dorothyae	Echinobothrium	dorothyae	14	9	Cestode	Fish	South Africa	2013	Caira, Pickering, Schulman, Hanessian	Comparative Parasitology
Pseudangularia gonzalezi	Pseudangularia	gonzalezi	14	9	Cestode	Bird	Gabon	2013	Dmitrova, Mariaux, Georgiev	Systematic Parasitology
Poecilorhynchus perplexus	Poecilorhynchus	perplexus	15	9	Cestode	Fish	Australia	2013	Schaeffner, Beveridge	Systematic Parasitology
Prochristianella garshaspi	Prochristianella	garshaspi	16	9	Cestode	Fish	Iran	2013	Haseli	Systematic Parasitology
Scyliorhinocotyle narvaezae	Scyliorhinocotyle	narvaezae	17	9	Monogenean	Fish	South Africa	2013	Vaughan, Christison, Hansen	Systematic Parasitology
Acanthocephaloides plagiusae	Acanthocephaloides	plagiusae	18	9	Acanthocephalan	Fish	Mexico	2013	Santana-Pineros, Cruz-Quintana, Centeno-Chale, Vidal-Martinez	Journal of Parasitology
Khawia abbottinae	Khawia	abbottinae	6	10	Cestode	Fish	China	2013	Xi, Oros, Wang, Scholz, Xie	Folia Parasitologica
Strigea orbiculata	Strigea	orbiculata	7	10	Trematode	Bird	Argentina	2013	Lunaschi, Drago	Folia Parasitologica
Rhabdias breviensis	Rhabdias	breviensis	8	10	Nematode	Amphibian	Brazil	2013	Nascimento, Goncalves, Melo, Giese, Furtado, dos Santos	Systematic Parasitology
Filisoma filiformis	Filisoma	filiformis	8	10	Acanthocephalan	Fish	Australia	2013	Weaver, Smales	Comparative Parasitology
Opegaster ouemoensis	Opegaster	ouemoensis	9	10	Trematode	Fish	New Caledonia	2013	Bray, Justine	Folia Parasitologica
Maritrema patagonica	Maritrema	patagonica	9	10	Trematode	Bird	Argentina	2013	Rauque, Flores, Brugni	Comparative Parasitology
Halipegus psilonotae	Halipegus	psilonotae	9	10	Trematode	Amphibian	Mexico	2013	Leon-Regagnon, Romero-Mayen	Journal of Parasitology
Philometra hyporthodi	Philometra	hyporthodi	10	10	Nematode	Fish	United States	2013	Moravec, Bakenhaster	Systematic Parasitology
Uvitellina iraquensis	Uvitellina	iraquensis	10	10	Trematode	Bird	Iraq	2013	Dronen, Ali, Al-Amura	Comparative Parasitology
Huffmanela markgracei	Huffmanela	markgracei	10	10	Nematode	Fish	United States	2013	Ruiz, Bullard	Folia Parasitologica
Ligophorus maroccanus	Ligophorus	maroccanus	10	10	Monogenean	Fish	Morocco	2013	El Hafidi, Rkhami, de Buron, Durand, Pariselle	Folia Parasitologica
Huffmanela oleumimica	Huffmanela	oleumimica	10	10	Nematode	Fish	United States	2013	Ruiz, Ray, Cook, Grace, Bullard	Journal of Parasitology
Philometra sphyraenae	Philometra	sphyraenae	10	10	Nematode	Fish	India	2013	Moravec, Manoharan	Folia Parasitologica
Halysioncum arafurense	Halysioncum	arafurense	11	10	Cestode	Fish	Australia	2013	Ivanov, Caira	Folia Parasitologica
Rhabdochona hypsibarbi	Rhabdochona	hypsibarbi	11	10	Nematode	Fish	Thailand	2013	Moravec, Pachanawan, Kamchoo	Journal of Parasitology
Hymenolepis rymzhanovi	Hymenolepis	rymzhanovi	11	10	Cestode	Mammal	Kazakhstan	2013	Makarikov, Tkach	Acta Parasitologica
Gyrodactylus mediotorus	Gyrodactylus	mediotorus	12	10	Monogenean	Fish	Canada	2013	King, Marcogliese, Forest, McLaughlin, Bentzen	Journal of Parasitology
Cichlidogyrus dracolemma	Cichlidogyrus	dracolemma	13	10	Monogenean	Fish	Senegal	2013	Rehulkova, Mendlova, Simkova	Parasitology Research
Prosorhynchus heronensis	Prosorhynchus	heronensis	13	10	Trematode	Fish	Australia	2013	Bott, Miller, Cribb	Parasitology Research
Peraphelenchus orientalis	Peraphelenchus	orientalis	13	10	Nematode	Invertebrate	Japan	2013	Kanzaki, Tanaka, Ikeda, Taki, Sugiura, Matsumoto	Journal of Parasitology
Annakohniella travassosi	Annakohniella	travassosi	13	10	Trematode	Fish	Brazil	2013	Fenandes, Dohen, Mendonca, Justo	Comparative Parasitology
Echinobothrium mercedesae	Echinobothrium	mercedesae	14	10	Cestode	Fish	Senegal	2013	Caira, Rodriguez, Pickering	Journal of Parasitology
Neoechinorhynchus panucensis	Neoechinorhynchus	panucensis	17	10	Acanthocephalan	Fish	Mexico	2013	Salgado-Maldonado	Parasitology Research
Rhabdias blommersiae	Rhabdias	blommersiae	8	11	Nematode	Amphibian	Madagascar	2013	Kuzmin, Junker, du Preez, Bain	Folia Parasitologica
Rhabdias himalayanus	Rhabdias	himalayanus	8	11	Nematode	Amphibian	India	2013	Rizvi, Bursey, Bhutia	Journal of Parasitology
Philometra lopholatili	Philometra	lopholatili	10	11	Nematode	Fish	United States	2013	Moravec, Bakenhaster	Systematic Parasitology
Macvicaria magellanica	Macvicaria	magellanica	10	11	Trematode	Fish	Antarctica	2013	Laskowski, Jezewski, Zdzitowiecki	Journal of Parasitology
Neidhartia plectropomi	Neidhartia	plectropomi	10	11	Trematode	Fish	Australia	2013	Bott, Miller, Cribb	Parasitology Research
Camallanus polyodontis	Camallanus	polyodontis	10	11	Nematode	Fish	United States	2013	Moravec, Kuchta	Journal of Parasitology
Capitimitta darwinensis	Capitimitta	darwinensis	11	11	Trematode	Fish	Australia	2013	Pulis, Overstreet	Systematic Parasitology
Hymenolepis haukisalmii	Hymenolepis	haukisalmii	11	11	Cestode	Mammal	Philippines	2013	Makarikov, Tkach, Bush	Journal of Parasitology
Spiritestis herveyensis	Spiritestis	herveyensis	11	11	Trematode	Fish	Australia	2013	Pulis, Overstreet	Systematic Parasitology
Acanthogyrus barmeshoori	Acanthogyrus	barmeshoori	12	11	Acanthocephalan	Fish	Iran	2013	Amin, Gholami, Akhlaghi, Heckmann	Journal of Parasitology
Dollfusiella hemispinosa	Dollfusiella	hemispinosa	12	11	Cestode	Fish	Malaysia	2013	Schaeffner, Beveridge	Systematic Parasitology
Gyrodactylus laevisoides	Gyrodactylus	laevisoides	12	11	Monogenean	Fish	Canada	2013	King, Cone, Mackley, Bentzen	Systematic Parasitology
Paradiplozoon bingolensis	Paradiplozoon	bingolensis	13	11	Monogenean	Fish	Turkey	2013	Civanova, Koyun, Koubkova	Parasitology Research
Prosorhynchus plectropomi	Prosorhynchus	plectropomi	13	11	Trematode	Fish	Australia	2013	Bott, Miller, Cribb	Parasitology Research
Echinobothrium dougbermani	Echinobothrium	dougbermani	14	11	Cestode	Fish	South Africa	2013	Caira, Pickering, Schulman, Hanessian	Comparative Parasitology
Thaparocleidus siloniansis	Thaparocleidus	siloniansis	14	11	Monogenean	Fish	India	2013	Chaudhary, Singh	Journal of Helminthology
Parapharyngodon jairajpurii	Parapharyngodon	jairajpurii	15	11	Nematode	Reptile	India	2013	Rizvi, Bursey	Comparative Parasitology
Nomasanguinicola canthoensis	Nomasanguinicola	canthoensis	16	11	Trematode	Fish	Vietnam	2013	Truong, Bullard	Folia Parasitologica
Pterygodermatites niameyensis	Pterygodermatites	niameyensis	17	11	Nematode	Mammal	Niger	2013	Diouf, Diagne, Quilichini, Dobigny, Garba, Marchand	Journal of Parasitology
Neoechinorhynchus vittiformis	Neoechinorhynchus	vittiformis	17	11	Acanthocephalan	Fish	Australia	2013	Smales	Journal of Parasitology
Kiluluma ceratotherii	Kiluluma	ceratotherii	8	12	Nematode	Mammal	Australia	2013	Beveridge, Jabbar	Systematic Parasitology
Rhabdias peninsularis	Rhabdias	peninsularis	8	12	Nematode	Amphibian	Mexico	2013	Martinez-Salazar, Falcon-Ordaz, Gonzalez-Bernal, Parra-Olea, Perez-Ponce de Leon	Journal of Parasitology
Parspina pimelodellae	Parspina	pimelodellae	8	12	Trematode	Fish	Argentina	2013	Arredondo, Ostrowski de Nunez	Systematic Parasitology
Intromugil alachuaensis	Intromugil	alachuaensis	10	12	Trematode	Fish	United States	2013	Pulis, Fayton, Curran, Overstreet	Journal of Parasitology
Falcaustra sanjuanensis	Falcaustra	sanjuanensis	10	12	Nematode	Amphibian	Argentina	2013	Gonzalez, Sanabria, Quiroga	Acta Parasitologica
Dollfusiella imparispinis	Dollfusiella	imparispinis	12	12	Cestode	Fish	Malaysia	2013	Schaeffner, Beveridge	Systematic Parasitology
Gyrodactylus leptorhynchi	Gyrodactylus	leptorhynchi	12	12	Monogenean	Fish	United States	2013	Cone, Appy, Baggett, King, Gilmore, Abbott	Journal of Parasitology
Chelimazocraes ascidiformis	Chelimazocraes	ascidiformis	14	12	Monogenean	Fish	China	2013	Yuan, Xiao, Ding, Liu	Systematic Parasitology
Thaparocleidus longiphallus	Thaparocleidus	longiphallus	14	12	Monogenean	Fish	India	2013	Chaudhary, Singh	Journal of Helminthology
Parapharyngodon grenadaensis	Parapharyngodon	grenadaensis	15	12	Nematode	Amphibian	Grenada	2013	Bursey, Drake, Cole, Sterner III, Pinckney, Zieger	Journal of Parasitology
Rhabdias dehradunensis	Rhabdias	dehradunensis	8	13	Nematode	Amphibian	India	2013	Rizvi, Bursey, Bhutia	Journal of Parasitology
Uvulifer iruvettiensis	Uvulifer	iruvettiensis	8	13	Trematode	Bird	India	2013	Subair, Brinesh, Janardanan	Acta Parasitologica
Dollfusiella angustiformis	Dollfusiella	angustiformis	12	13	Cestode	Fish	Indonesia	2013	Schaeffner, Beveridge	Systematic Parasitology
Scleroductus lyrocleithrum	Scleroductus	lyrocleithrum	12	13	Monogenean	Fish	Mexico	2013	Kritsky, Boeger, Mendoza-Franco, Vianna	Systematic Parasitology
Oswaldocruzia urubambaensis	Oswaldocruzia	urubambaensis	13	13	Nematode	Amphibian	Peru	2013	Guerrero	Acta Parasitologica
Hyperandrotrema walterboegeri	Hyperandrotrema	walterboegeri	15	13	Trematode	Fish	United States	2013	Orelis-Ribeiro, Ruiz, Curran, Bullard	Journal of Parasitology
Leptorhynchoides polycristatus	Leptorhynchoides	polycristatus	16	13	Acanthocephalan	Fish	Iran	2013	Amin, Heckmann, Halajian, El-Naggar, Tavakol	Parasitology Research
Leptomicrobothrium holohalaelure	Leptomicrobothrium	holohalaelure	18	13	Monogenean	Fish	South Africa	2013	Vaughan, Christison, Hansen	Systematic Parasitology
Dentirumai philippinensis	Dentirumai	philippinensis	10	14	Nematode	Fish	Philippines	2013	Quiazon, Moravec	Journal of Helminthology
Philometra philippinensis	Philometra	philippinensis	10	14	Nematode	Fish	Philippines	2013	Quiazon, Yoshinaga	Acta Parasitologica
Acolpenteron willifordensis	Acolpenteron	willifordensis	12	14	Monogenean	Fish	United States	2013	Fayton, Kritsky	Comparative Parasitology
Leiomonorchis zhanjiangensis	Leiomonorchis	zhanjiangensis	13	14	Trematode	Fish	China	2013	Wang, Wu, Gao, Liu	Journal of Parasitology
Siphomutabilus bitesticulatus	Siphomutabilus	bitesticulatus	14	14	Trematode	Fish	Australia	2013	Miller, Cribb	Systematic Parasitology
Philometroides eleutheronemae	Philometroides	eleutheronemae	14	14	Nematode	Fish	India	2013	Moravec, Manoharan	Folia Parasitologica
Mobulicola enantiomorphica	Mobulicola	enantiomorphica	10	15	Monogenean	Fish	United States	2013	Patella, Bullard	Journal of Parasitology
Oswaldocruzia lamotheargumedoi	Oswaldocruzia	lamotheargumedoi	13	16	Nematode	Amphibian	Mexico	2013	Ruiz-Torres, Garcia-Prieto, Osorio-Sarabia, Violante-Gonzalez	Journal of Parasitology
Unilatus irae	Unilatus	irae	8	4	Monogenean	Fish	Brazil	2014	Branches, Domingues	Acta Parasitologica
Huffmanela hamo	Huffmanela	hamo	10	4	Nematode	Fish	Japan	2014	Justine, Iwaki	Folia Parasitologica
Gyrodactylus bios	Gyrodactylus	bios	12	4	Monogenean	Fish	Greece	2014	Vanhove, Economou, Zogaris, Giakoumi, Zanella, Volckaert, Huyse	Parasitology Research
Aplectana uaehi	Aplectana	uaehi	9	5	Nematode	Amphibian	Mexico	2014	Falcon-Ordaz, Monks, Pulido-Flores, Rodriguez-Amador	Comparative Parasitology
Philometra fulvi	Philometra	fulvi	10	5	Nematode	Fish	India	2014	Moravec, Manoharan	Parasitology Research
Gyrodactylus bueni	Gyrodactylus	bueni	12	5	Monogenean	Fish	Brazil	2014	Bueno-Silva, Boeger	Folia Parasitologica
Gyrodactylus major	Gyrodactylus	major	12	5	Monogenean	Fish	Brazil	2014	Bueno-Silva, Boeger	Folia Parasitologica
Ophidascaris wangi	Ophidascaris	wangi	12	5	Nematode	Reptile	China	2014	Li, Guo, Li, Zhang	Folia Parasitologica
Quasithelazia alata	Quasithelazia	alata	13	5	Nematode	Bird	Malaysia	2014	Mutafchiev, Mariaux, Georgiev	Systematic Parasitology
Bathycreadium brayi	Bathycreadium	brayi	13	5	Trematode	Fish	Spain	2014	Perez-del-Olmo, Dalleres, Carrasson, Kostadinova	Systematic Parasitology
Euryhaliotrema lisae	Euryhaliotrema	lisae	14	5	Monogenean	Fish	Australia	2014	Kritsky, Diggles	Systematic Parasitology
Zanobatocestus major	Zanobatocestus	major	14	5	Cestode	Fish	Senegal	2014	Jensen, Mojica, Caira	Folia Parasitologica
Zanobatocestus minor	Zanobatocestus	minor	14	5	Cestode	Fish	Senegal	2014	Jensen, Mojica, Caira	Folia Parasitologica
Afrogyrodactylus kingi	Afrogyrodactylus	kingi	16	5	Monogenean	Fish	South Africa	2014	Prikrylova, Luus-Powell	Folia Parasitologica
Capillostrongyloides morae	Capillostrongyloides	morae	20	5	Nematode	Fish	Spain	2014	Gonzalez-Solis, Carrasson, Perez-del-Olmo	Folia Parasitologica
Bakeria schadi	Bakeria	schadi	7	6	Nematode	Reptile	Malaysia	2014	Bursey, Goldberg, Grismer	Acta Parasitologica
Cloacina atthis	Cloacina	atthis	8	6	Nematode	Mammal	Australia	2014	Beveridge, Nguyen, Nyein, Cheng, Koehler, Shuttleworth, Gasser, Jabbar	Parasitology Research
Philometra indica	Philometra	indica	10	6	Nematode	Fish	India	2014	Moravec, Manoharan	Acta Parasitologica
Meggittina numida	Meggittina	numida	10	6	Cestode	Mammal	Tunisia	2014	Jrjer, Neifar	Systematic Parasitology
Rhabdochona puntii	Rhabdochona	puntii	11	6	Nematode	Fish	India	2014	Gonzalez-Solis, Chavan, Kannewad, Gyananath	Systematic Parasitology
Annulotrema uncata	Annulotrema	uncata	11	6	Monogenean	Fish	Senegal	2014	Rehulkova, Musilova, Gelnar	Parasitology Research
Haintestinum amplum	Haintestinum	amplum	12	6	Trematode	Fish	United States	2014	Pulis, Curran, Andres, Overstreet	Parasitology International
Physaloptera bainae	Physaloptera	bainae	12	6	Nematode	Reptile	Brazil	2014	Pereira, Alves, Rocha, de Souza Lima, Luque	Journal of Parasitology
Gyrodactylus charon	Gyrodactylus	charon	12	6	Monogenean	Fish	Greece	2014	Vanhove, Economou, Zogaris, Giakoumi, Zanella, Volckaert, Huyse	Parasitology Research
Merizocotyle euzeti	Merizocotyle	euzeti	12	6	Monogenean	Fish	Argentina	2014	Irigoitia, Cantatore, Delpiani, Incorvaia, Lanfranchi, Timi	Folia Parasitologica
Gorgorhynchoides cribbi	Gorgorhynchoides	cribbi	16	6	Acanthocephalan	Fish	Australia	2014	Smales	Comparative Parasitology
Floriparicapitus euzeti	Floriparicapitus	euzeti	16	6	Cestode	Fish	Australia	2014	Cielocha, Jensen, Caira	Journal of Parasitology
Thubunea mobedii	Thubunea	mobedii	8	7	Nematode	Reptile	Iran	2014	Pazoki, Rahimian	Systematic Parasitology
Moennigia celinae	Moennigia	celinae	9	7	Nematode	Mammal	Argentina	2014	Ezquiaga, Navone	Journal of Parasitology
Trichuris colobae	Trichuris	colobae	9	7	Nematode	Mammal	Spain	2014	Cutillas, de Rojas, Zurita, Oliveros, Callejon	Parasitology Research
Saturnius gibsoni	Saturnius	gibsoni	9	7	Trematode	Fish	Algeria	2014	Marzoug, Rima, Boutiba, Georgieva, Kostadinova, Perez-del-0lmo	Systematic Parasitology
Maritrema poulini	Maritrema	poulini	9	7	Trematode	Bird	New Zealand	2014	Presswell, Blasco-Costa, Kostadinova	Parasitology Research
Cucullanus egyptae	Cucullanus	egyptae	10	7	Nematode	Fish	Egypt	2014	Abdel-Ghaffar, Bashtar, Mehlhorn, Abdel-Gaber, Morsy, Mehlhorn, Al Quraishy, Mohammed	Parasitology Research
Lissorchis nelsoni	Lissorchis	nelsoni	10	7	Trematode	Fish	United States	2014	Gale, Choudry, Bailey, Sutherland	Comparative Parasitology
Philometra tropica	Philometra	tropica	10	7	Nematode	Fish	India	2014	Moravec, Manoharan	Acta Parasitologica
Philometra zabidii	Philometra	zabidii	10	7	Nematode	Fish	Australia	2014	Moravec, Diggles	Folia Parasitologica
Annulotrema besalis	Annulotrema	besalis	11	7	Monogenean	Fish	Senegal	2014	Rehulkova, Musilova, Gelnar	Parasitology Research
Helicometra manteri	Helicometra	manteri	11	7	Trematode	Fish	United States	2014	Andres, Ray, Pulis, Curran, Overstreet	Acta Parasitologica
Gorgoderina spinosa	Gorgoderina	spinosa	11	7	Trematode	Amphibian	India	2014	Bursey, Rizvi, Maity	Acta Parasitologica
Andocadoncum meganae	Andocadoncum	meganae	12	7	Cestode	Fish	South Africa	2014	Abbott, Caira	Journal of Parasitology
Dollfusiella taminii	Dollfusiella	taminii	12	7	Cestode	Fish	Argentina	2014	Menoret, Ivanov	Folia Parasitologica
Baylisascaris potosis	Baylisascaris	potosis	13	7	Nematode	Mammal	Guyana	2014	Tokiwa, Nakamura, Taira, Une	Parasitology International
Anonchotaenia prolixa	Anonchotaenia	prolixa	13	7	Cestode	Bird	Chile	2014	Phillips, Georgiev, Waeschenbach, Mariaux	Folia Parasitologica
Anonchotaenia vaslata	Anonchotaenia	vaslata	13	7	Cestode	Bird	Paraguay	2014	Phillips, Georgiev, Waeschenbach, Mariaux	Folia Parasitologica
Serpentirhabdias atracti	Serpentirhabdias	atracti	16	7	Nematode	Reptile	Brazil	2014	Kuzmin, Melo, dos Santos	Systematic Parasitology
Hornellobothrium gerdaae	Hornellobothrium	gerdaae	16	7	Cestode	Fish	Australia	2014	Mojica, Jensen, Caira	Journal of Parasitology
Hysterothylacium gibsoni	Hysterothylacium	gibsoni	16	7	Nematode	Fish	China	2014	Xu, Li, Zhang	Acta Parasitologica
Floriparicapitus juliani	Floriparicapitus	juliani	16	7	Cestode	Fish	Australia	2014	Cielocha, Jensen, Caira	Journal of Parasitology
Parachristianella damiani	Parachristianella	damiani	17	7	Cestode	Fish	Argentina	2014	Menoret, Ivanov	Folia Parasitologica
Paracaryophyllaeus vladkae	Paracaryophyllaeus	vladkae	18	7	Cestode	Fish	Turkey	2014	Scholz, Oros, Bazsalovicsova, Brabec, Waeschenbach, Xi, Aydogdu, Besprozvannykh, Shimazu, Kralova-Hromadova, Littlewood	Parasitology International
Anisakis berlandi	Anisakis	berlandi	8	8	Nematode	Mammal	New Zealand	2014	Mattiucci, Cipriani, Webb, Paoletti, Marcer, Bellisario, Gibson, Nascetti	Journal of Parasitology
Marumbius amplexus	Marumbius	amplexus	9	8	Monogenean	Fish	Brazil	2014	Boeger, Ferreira, Vianna, Patella	Folia Parasitologica
Cardicola bullardi	Cardicola	bullardi	9	8	Trematode	Fish	Australia	2014	Nolan, Miller, Cutmore, Cantacessi, Cribb	Parasitology International
Maritrema deblocki	Maritrema	deblocki	9	8	Trematode	Bird	New Zealand	2014	Presswell, Blasco-Costa, Kostadinova	Parasitology Research
Entomelas moraveci	Entomelas	moraveci	9	8	Nematode	Reptile	Papua New Guinea	2014	Bursey, Goldberg, Kraus	Comparative Parasitology
Proyseria petterae	Proyseria	petterae	9	8	Nematode	Bird	Madagascar	2014	Mutafchiev, Mariaux, Georgiev	Systematic Parasitology
Philometra brachiri	Philometra	brachiri	10	8	Nematode	Fish	Iraq	2014	Moravec, Ali	Systematic Parasitology
Philometra carangis	Philometra	carangis	10	8	Nematode	Fish	Australia	2014	Moravec, Diggles	Systematic Parasitology
Proctotrema addisoni	Proctotrema	addisoni	11	8	Trematode	Fish	Australia	2014	Searle, Cutmore, Cribb	Systematic Parasitology
Gyrodactylus benedeni	Gyrodactylus	benedeni	12	8	Monogenean	Fish	Greece	2014	Vanhove, Economou, Zogaris, Giakoumi, Zanella, Volckaert, Huyse	Parasitology Research
Madapolystoma cryptica	Madapolystoma	cryptica	13	8	Monogenean	Amphibian	Madagascar	2014	Berthier, Du Preez, Rharivololoniana, Vences, Verneau	Parasitology International
Brachycladium parvulum	Brachycladium	parvulum	13	8	Trematode	Mammal	United States	2014	Fraija-Fernandez, Aznar, Raga, Gibson, Fernandez	Acta Parasitologica
Quazithelazia rostrata	Quazithelazia	rostrata	13	8	Nematode	Bird	Malaysia	2014	Mutafchiev, Mariaux, Georgiev	Systematic Parasitology
Nanopolystoma tinsleyi	Nanopolystoma	tinsleyi	13	8	Monogenean	Amphibian	French Guiana	2014	du Preez, Badets, Verneau	Folia Parasitologica
Pseudobacciger cheneyae	Pseudobacciger	cheneyae	14	8	Trematode	Fish	Australia	2014	Sun, Bray, Yong, Cutmore, Cribb	Systematic Parasitology
Echinobothrium marquesi	Echinobothrium	marquesi	14	8	Cestode	Fish	South Africa	2014	Abbott, Caira	Journal of Parasitology
Rhadinorhynchus biformis	Rhadinorhynchus	biformis	15	8	Acanthocephalan	Fish	Australia	2014	Smales	Acta Parasitologica
Rhadinorhynchus pomatomi	Rhadinorhynchus	pomatomi	15	8	Acanthocephalan	Fish	Australia	2014	Smales	Acta Parasitologica
Afrogyrodactylus girgifae	Afrogyrodactylus	girgifae	16	8	Monogenean	Fish	Sudan	2014	Prikrylova, Luus-Powell	Folia Parasitologica
Plectognathotrema kamegaii	Plectognathotrema	kamegaii	17	8	Trematode	Fish	Australia	2014	Cutmore, Miller, Bray, Cribb	Systematic Parasitology
Tripius gyraloura	Tripius	gyraloura	7	9	Nematode	Invertebrate	Greece	2014	Poinar, Thomas	Systematic Parasitology
Drasico nemoralis	Drasico	nemoralis	7	9	Nematode	Invertebrate	Russia	2014	Ivanova, Ganin, Spiridonov	Systematic Parasitology
Syphacia taeromyos	Syphacia	taeromyos	8	9	Nematode	Mammal	Indonesia	2014	Dewi, Hasegawa	Journal of Helminthology
Seussapex karybares	Seussapex	karybares	9	9	Cestode	Fish	Australia	2014	Jensen, Russell	Folia Parasitologica
Uncinaria sanguinis	Uncinaria	sanguinis	9	9	Nematode	Mammal	Australia	2014	Marcus, Higgins, Slapeta, Gray	Folia Parasitologica
Rhinonastes curimatae	Rhinonastes	curimatae	11	9	Monogenean	Fish	Brazil	2014	Monteiro, Brasil-Sato	Acta Parasitologica
Halysioncum kishiense	Halysioncum	kishiense	11	9	Cestode	Fish	Iran	2014	Moghadam, Haseli	Folia Parasitologica
Parastrigea plataleae	Parastrigea	plataleae	11	9	Trematode	Bird	Mexico	2014	Hernandez-Mena, Garcia-Prieto, Garcia-Varela	Parasitology International
Gyrodactylus carolinae	Gyrodactylus	carolinae	12	9	Monogenean	Fish	Brazil	2014	Boeger, Ferreira, Vianna, Patella	Folia Parasitologica
Gyrodactylus dorlodoti	Gyrodactylus	dorlodoti	12	9	Monogenean	Fish	Greece	2014	Vanhove, Economou, Zogaris, Giakoumi, Zanella, Volckaert, Huyse	Parasitology Research
Gyrodactylus meelkopae	Gyrodactylus	meelkopae	12	9	Monogenean	Fish	Greece	2014	Vanhove, Economou, Zogaris, Giakoumi, Zanella, Volckaert, Huyse	Parasitology Research
Gyrodactylus patersoni	Gyrodactylus	patersoni	12	9	Monogenean	Fish	Canada	2014	King, Bentzen, Cone	Comparative Parasitology
Foleyellides rhinellae	Foleyellides	rhinellae	12	9	Nematode	Amphibian	Mexico	2014	Garcia-Prieto, Ruiz-Torres, Osorio-Sarabia, Merlo-Serna	Acta Parasitologica
Lethrinitrema nebulosum	Lethrinitrema	nebulosum	13	9	Monogenean	Fish	China	2014	Sun, Li, Yang	Systematic Parasitology
Bentholebouria colubrosa	Bentholebouria	colubrosa	14	9	Trematode	Fish	United States	2014	Andres, Pulis, Overstreet	Folia Parasitologica
Parapedocotyle prolatili	Parapedocotyle	prolatili	14	9	Monogenean	Fish	Chile	2014	Oliva, Sepulveda, Gonzalez	Folia Parasitologica
Calliobothrium shirozame	Calliobothrium	shirozame	14	9	Cestode	Fish	Japan	2014	Kurashima, Shimizu, Mano, Ogawa, Fujita	Systematic Parasitology
Hornellobothrium iotakotta	Hornellobothrium	iotakotta	16	9	Cestode	Fish	Indonesia	2014	Mojica, Jensen, Caira	Journal of Parasitology
Hornellobothrium najaforme	Hornellobothrium	najaforme	16	9	Cestode	Fish	Australia	2014	Mojica, Jensen, Caira	Journal of Parasitology
Gymnorhadinorhynchus decapteri	Gymnorhadinorhynchus	decapteri	20	9	Acanthocephalan	Fish	Brazil	2014	Braicovich, Lanfranchi, Farber, Marvaldi, Luque, Timi	Folia Parasitologica
Pseudocrepidobothrium chanaorum	Pseudocrepidobothrium	chanaorum	21	9	Cestode	Fish	Argentina	2014	Arredondo, Gil de Pertierra, de Chambrier	Folia Parasitologica
Syphacia paruromyos	Syphacia	paruromyos	8	10	Nematode	Mammal	Indonesia	2014	Dewi, Hasegawa	Journal of Helminthology
Cardicola beveridgei	Cardicola	beveridgei	9	10	Trematode	Fish	Australia	2014	Nolan, Miller, Cutmore, Cantacessi, Cribb	Parasitology International
Dichelyne breviculus	Dichelyne	breviculus	9	10	Nematode	Fish	China	2014	Li, Xu, Zhang	Systematic Parasitology
Dichelyne spinigerus	Dichelyne	spinigerus	9	10	Nematode	Fish	Iran	2014	Moravec, Khosheghbal, Pazooki	Acta Parasitologica
Dichelyne tornquisti	Dichelyne	tornquisti	9	10	Nematode	Fish	Brazil	2014	Paschoal, Vieira, Cezar, Luque	Journal of Parasitology
Philometra macrochiri	Philometra	macrochiri	10	10	Nematode	Fish	Australia	2014	Moravec, Diggles	Folia Parasitologica
Falcaustra malaysiaia	Falcaustra	malaysiaia	10	10	Nematode	Reptile	Malaysia	2014	Bursey, Goldberg, Grismer	Acta Parasitologica
Philometra synagridis	Philometra	synagridis	10	10	Nematode	Fish	United States	2014	Moravec, Bakenhaster, Fajer-Avila	Folia Parasitologica
Philometra tricornuta	Philometra	tricornuta	10	10	Nematode	Fish	Iraq	2014	Moravec, Ali	Systematic Parasitology
Rhabdochona marcusenii	Rhabdochona	marcusenii	11	10	Nematode	Fish	Central African Republic	2014	Moravec, Jirku	Folia Parasitologica
Spauligodon persiensis	Spauligodon	persiensis	11	10	Nematode	Reptile	Iran	2014	Pazoki, Rahimian	Systematic Parasitology
Gyrodactylus hellemansi	Gyrodactylus	hellemansi	12	10	Monogenean	Fish	Croatia	2014	Vanhove, Economou, Zogaris, Giakoumi, Zanella, Volckaert, Huyse	Parasitology Research
Cacatuocotyle guaibensis	Cacatuocotyle	guaibensis	13	10	Monogenean	Fish	Brazil	2014	Gallas, Calegaro-Marques, Amato	Acta Parasitologica
Alloglossidium floridense	Alloglossidium	floridense	14	10	Trematode	Fish	United States	2014	Kasl, Fayton, Font, Criscione	Journal of Parasitology
Asymmetrostoma heronensis	Asymmetrostoma	heronensis	14	10	Trematode	Fish	Australia	2014	Searle, Cutmore, Cribb	Systematic Parasitology
Eutetrarhynchus beveridgei	Eutetrarhynchus	beveridgei	15	10	Cestode	Fish	Malaysia	2014	Schaeffner	Systematic Parasitology
Rhadinorhynchus pichelinae	Rhadinorhynchus	pichelinae	15	10	Acanthocephalan	Fish	Australia	2014	Smales	Acta Parasitologica
Transversotrema polynesiae	Transversotrema	polynesiae	15	10	Trematode	Fish	French Polynesia	2014	Cribb, Adlard, Bray, Sasal, Cutmore	Parasitology International
Alippistrongylus bicaudatus	Alippistrongylus	bicaudatus	16	10	Nematode	Mammal	Argentina	2014	Digiani, Kinsella	Folia Parasitologica
Gigantobilharzia melanoidis	Gigantobilharzia	melanoidis	16	10	Trematode	Bird	United Arab Emirates	2014	Schuster, Aldhoun, O'Donovan	Parasitology Research
Floriparicapitus plicatilis	Floriparicapitus	plicatilis	16	10	Cestode	Fish	Australia	2014	Cielocha, Jensen, Caira	Journal of Parasitology
Paragyrodactylus variegatus	Paragyrodactylus	variegatus	16	10	Monogenean	Fish	China	2014	You, King, Ye, Cone	Journal of Parasitology
Azygia aphredoderi	Azygia	aphredoderi	6	11	Trematode	Fish	United States	2014	Barger	Comparative Parasitology
Drasico paludigenus	Drasico	paludigenus	7	11	Nematode	Invertebrate	Russia	2014	Ivanova, Ganin, Spiridonov	Systematic Parasitology
Aplectana duttaphryni	Aplectana	duttaphryni	9	11	Nematode	Amphibian	India	2014	Sou, Sow, Nandi	Acta Parasitologica
Elopicola nolancribbi	Elopicola	nolancribbi	9	11	Trematode	Fish	United States	2014	Bullard	Journal of Parasitology
Philometra carponotati	Philometra	carponotati	10	11	Nematode	Fish	Australia	2014	Moravec, Diggles	Systematic Parasitology
Cucullanus djilorensis	Cucullanus	djilorensis	10	11	Nematode	Fish	Senegal	2014	Ndew, Diouf, Ba, Morand	Comparative Parasitology
Cucullanus hainanensis	Cucullanus	hainanensis	10	11	Nematode	Fish	China	2014	Xu, Zhang, Li	Acta Parasitologica
Philometra latispicula	Philometra	latispicula	10	11	Nematode	Fish	United States	2014	Moravec, Bakenhaster, Fajer-Avila	Folia Parasitologica
Homeomorpha mackiewiczi	Homeomorpha	mackiewiczi	11	11	Cestode	Fish	United States	2014	Dutton, Barger	Comparative Parasitology
Gyrodactylus inesperatus	Gyrodactylus	inesperatus	12	11	Monogenean	Fish	Brazil	2014	Boeger, Ferreira, Vianna, Patella	Folia Parasitologica
Cosmocercoides himalayanus	Cosmocercoides	himalayanus	14	11	Nematode	Amphibian	India	2014	Rizvi, Bursey	Acta Parasitologica
Macuahuitloides inexpectans	Macuahuitloides	inexpectans	15	11	Nematode	Mammal	Mexico	2014	Jimenez, Peralta-Rodriguez, Caspeta-Mandujano, Ramirez-Diaz	Journal of Parasitology
Echinodollfusia longiuscula	Echinodollfusia	longiuscula	15	11	Trematode	Bird	Slovakia	2014	Macko, Spakulova	Parasitology Research
Dujardinascaris mormyropsis	Dujardinascaris	mormyropsis	15	11	Nematode	Fish	Central African Republic	2014	Moravec, Jirku	Systematic Parasitology
Rhadinorhynchus polydactyli	Rhadinorhynchus	polydactyli	15	11	Acanthocephalan	Fish	Australia	2014	Smales	Acta Parasitologica
Neoechinorhynchus mexicoensis	Neoechinorhynchus	mexicoensis	17	11	Acanthocephalan	Fish	Mexico	2014	Pinacho-Pinacho, Sereno-Uribe, Garcia-Varela	Parasitology International
Rondonia batrachogena	Rondonia	batrachogena	8	12	Nematode	Amphibian	Papua New Guinea	2014	Bursey, Goldberg, Kraus	Acta Parasitologica
Philometra longispicula	Philometra	longispicula	10	12	Nematode	Fish	United States	2014	Moravec, Bakenhaster, Fajer-Avila	Folia Parasitologica
Spauligodon bintangensis	Spauligodon	bintangensis	11	12	Nematode	Reptile	Malaysia	2014	Bursey, Goldberg, Grismer	Journal of Parasitology
Rhabdochona tricuspidata	Rhabdochona	tricuspidata	11	12	Nematode	Fish	Central African Republic	2014	Moravec, Jirku	Folia Parasitologica
Madapolystoma ramilijaonae	Madapolystoma	ramilijaonae	13	12	Monogenean	Amphibian	Madagascar	2014	Berthier, Du Preez, Rharivololoniana, Vences, Verneau	Parasitology International
Cosmocercella samorekensis	Cosmocercella	samorekensis	13	12	Nematode	Reptile	Papua New Guinea	2014	Bursey, Goldberg, Kraus	Comparative Parasitology
Hornellobothrium kolossakotta	Hornellobothrium	kolossakotta	16	12	Cestode	Fish	Indonesia	2014	Mojica, Jensen, Caira	Journal of Parasitology
Travassostrongylus scheibelorum	Travassostrongylus	scheibelorum	18	12	Nematode	Mammal	French Guiana	2014	Scheibel, Catzeflis, Jimenez	Folia Parasitologica
Lasiotocus arrhichostoma	Lasiotocus	arrhichostoma	10	13	Trematode	Fish	Australia	2014	Searle, Cutmore, Cribb	Systematic Parasitology
Philometra australiensis	Philometra	australiensis	10	13	Nematode	Fish	Australia	2014	Moravec, Diggles	Folia Parasitologica
Cucullanus brevicaudatus	Cucullanus	brevicaudatus	10	13	Nematode	Fish	Brazil	2014	Pereira, Vieira, Luque	Systematic Parasitology
Encotyllabe cheilodactyli	Encotyllabe	cheilodactyli	11	13	Monogenean	Fish	Chile	2014	Sepulveda, Gonzalez, Oliva	Journal of Parasitology
Gyrodactylus douglasadamsi	Gyrodactylus	douglasadamsi	12	13	Monogenean	Fish	Croatia	2014	Vanhove, Economou, Zogaris, Giakoumi, Zanella, Volckaert, Huyse	Parasitology Research
Gyrodactylus scleromystaci	Gyrodactylus	scleromystaci	12	13	Monogenean	Fish	Brazil	2014	Bueno-Silva, Boeger	Folia Parasitologica
Lethrinitrema zhanjiangense	Lethrinitrema	zhanjiangense	13	13	Monogenean	Fish	China	2014	Sun, Li, Yang	Systematic Parasitology
Orientatractis hamabatrachos	Orientatractis	hamabatrachos	14	13	Nematode	Amphibian	Papua New Guinea	2014	Bursey, Goldberg, Kraus	Acta Parasitologica
Acanthocephalus longiacanthus	Acanthocephalus	longiacanthus	15	13	Acanthocephalan	Fish	Japan	2014	Katahira, Nagasawa	Systematic Parasitology
Marumbius dorsivaginatus	Marumbius	dorsivaginatus	9	14	Monogenean	Fish	Brazil	2014	Boeger, Ferreira, Vianna, Patella	Folia Parasitologica
Rhabdochona centroafricana	Rhabdochona	centroafricana	11	14	Nematode	Fish	Central African Republic	2014	Moravec, Jirku	Folia Parasitologica
Paradiplozoon ichthyoxanthon	Paradiplozoon	ichthyoxanthon	13	14	Monogenean	Fish	South Africa	2014	Avenant-Oldewage, le Roux, Mashego, Jansen van Vuuren	Journal of Helminthology
Pleurogenoides malampuzhensis	Pleurogenoides	malampuzhensis	14	14	Trematode	Amphibian	India	2014	Brinesh, Janardanan	Journal of Helminthology
Heterorhabditis noenieputensis	Heterorhabditis	noenieputensis	15	14	Nematode	Invertebrate	South Africa	2014	Malan, Knoetze, Tiedt	Journal of Helminthology
Philometra argentimaculati	Philometra	argentimaculati	10	15	Nematode	Fish	India	2014	Moravec, Manoharan	Parasitology Research
Encotyllabe antofagastensis	Encotyllabe	antofagastensis	11	15	Monogenean	Fish	Chile	2014	Sepulveda, Gonzalez, Oliva	Journal of Parasitology
Comephoronema multipapillatum	Comephoronema	multipapillatum	13	15	Nematode	Fish	Brazil	2014	Pereira, Pereira, Luque	Folia Parasitologica
Euryhaliotrema longibaculoides	Euryhaliotrema	longibaculoides	14	15	Monogenean	Fish	Australia	2014	Kritsky, Diggles	Systematic Parasitology
Echinobothrium parsadrayaiense	Echinobothrium	parsadrayaiense	14	15	Cestode	Fish	Iran	2014	Moghadam, Haseli	Folia Parasitologica
[truncated: 1,017 more rows]
